# Supplementary material for: FGFR1β is a driver isoform of FGFR1 alternative splicing in breast cancer cells
Source: Oncotarget. 2019 Jan 1;10(1):30–44. doi: 10.18632/oncotarget.26530 (PMC6343755; doi:10.18632/oncotarget.26530)
Supplement: Supplementary file 2 [file oncotarget-10-30-s002.xlsx]

## Sheet: Alpha expression
	expressing.mean	non_expressing.mean	logFC	t	P.Value	adj.P.Val
C8orf86	1.22595	-0.361593	1.58754	11.438	3.57214e-28	6.5438e-24
ASH2L	10.6497	10.1355	0.514249	8.28921	4.76881e-16	4.368e-12
RAB11FIP1	12.1005	11.3384	0.762075	8.19182	1.01008e-15	6.16786e-12
ERLIN2	11.3194	10.7503	0.569078	7.96384	5.6892e-15	2.60551e-11
GPX8	9.48253	10.0109	-0.528348	-7.84403	1.38855e-14	5.08736e-11
LOX	9.40234	10.0961	-0.693804	-7.66097	5.31178e-14	1.62177e-10
PRRX1	10.438	11.0622	-0.624258	-7.53988	1.27157e-13	3.32769e-10
CTHRC1	10.4128	11.0419	-0.629116	-7.46145	2.22438e-13	5.09355e-10
FKBP7	7.89961	8.2747	-0.37509	-7.43837	2.61992e-13	5.33271e-10
OBFC2A	7.34959	7.87799	-0.528401	-7.41399	3.11273e-13	5.70221e-10
ERMN	4.0284	4.95717	-0.928762	-7.39589	3.53677e-13	5.74346e-10
CCRL1	5.25879	5.94216	-0.683367	-7.37808	4.00911e-13	5.74346e-10
SLC38A5	6.35988	7.18134	-0.821466	-7.37573	4.07582e-13	5.74346e-10
PRR5L	7.22876	7.68406	-0.455296	-7.32228	5.92815e-13	7.36039e-10
BRF2	8.863	8.36335	0.499653	7.31992	6.02685e-13	7.36039e-10
DEPDC7	4.32637	5.00254	-0.676173	-7.30208	6.82546e-13	7.81473e-10
FGFR1	11.2008	10.5841	0.616707	7.28395	7.74427e-13	8.34513e-10
BCAT1	8.30049	8.92848	-0.627993	-7.26696	8.71477e-13	8.86921e-10
GPR1	4.16426	5.11084	-0.946584	-7.24793	9.94421e-13	9.58779e-10
CD58	7.41657	7.73582	-0.319245	-7.22776	1.14337e-12	1.04727e-09
CLEC2B	7.3618	7.82846	-0.466665	-7.17521	1.64231e-12	1.43265e-09
MFAP5	9.09542	9.8837	-0.788289	-7.16344	1.78051e-12	1.4826e-09
RASGRF2	6.55395	7.16458	-0.610631	-7.13836	2.11418e-12	1.62948e-09
WHSC1L1	10.8002	10.3107	0.489463	7.13694	2.13481e-12	1.62948e-09
BGN	13.3993	13.9181	-0.518868	-7.01243	4.97045e-12	3.64215e-09
SERPING1	12.0095	12.5096	-0.500051	-7.00005	5.40258e-12	3.80654e-09
HOXA11	3.19997	4.03488	-0.834917	-6.92729	8.79506e-12	5.75578e-09
NINJ2	6.43106	6.95543	-0.524371	-6.92724	8.79752e-12	5.75578e-09
FSTL1	12.4741	12.9833	-0.50917	-6.91199	9.73832e-12	6.07316e-09
NOX4	7.08393	7.68515	-0.601222	-6.90883	9.94568e-12	6.07316e-09
LUM	13.1896	13.8743	-0.684679	-6.90356	1.03e-11	6.08666e-09
MBNL1	11.2396	11.4901	-0.250512	-6.8561	1.41082e-11	8.07652e-09
ITGA5	10.8919	11.2695	-0.377557	-6.79707	2.08106e-11	1.14406e-08
EMP3	8.58173	9.00441	-0.422681	-6.794	2.12337e-11	1.14406e-08
MITF	7.8219	8.28823	-0.466335	-6.78146	2.3053e-11	1.20659e-08
DDHD2	10.3582	9.87604	0.482147	6.77596	2.38984e-11	1.20736e-08
LRRC15	10.5336	11.4182	-0.884565	-6.77287	2.43857e-11	1.20736e-08
OLFML2B	10.0463	10.54	-0.493735	-6.73151	3.19401e-11	1.52023e-08
PLAUR	9.02518	9.51621	-0.49103	-6.72948	3.23648e-11	1.52023e-08
ALPK2	4.84117	5.59782	-0.756645	-6.71595	3.534e-11	1.61848e-08
SPSB1	9.17567	9.60894	-0.433268	-6.69906	3.94317e-11	1.76183e-08
ATP10A	7.87297	8.4043	-0.531329	-6.69049	4.16825e-11	1.81805e-08
CLEC5A	6.25244	6.9803	-0.727867	-6.68572	4.29894e-11	1.83145e-08
SPARC	15.2556	15.7765	-0.520887	-6.65451	5.25844e-11	2.1893e-08
CRISPLD2	10.2104	10.781	-0.570575	-6.64876	5.45673e-11	2.22137e-08
HRH1	6.95043	7.41028	-0.459851	-6.64385	5.63209e-11	2.24292e-08
GLIS3	6.82503	7.44806	-0.623036	-6.63826	5.83834e-11	2.27559e-08
MAF	8.97538	9.35899	-0.383605	-6.62294	6.44216e-11	2.38684e-08
LOC541471	7.60401	7.98036	-0.376358	-6.62271	6.45162e-11	2.38684e-08
PPAPDC1B	10.0373	9.53329	0.503963	6.62119	6.51465e-11	2.38684e-08
GTF2IP1	12.6857	12.4471	0.238609	6.61708	6.68872e-11	2.40256e-08
ASB16	4.61143	3.96338	0.648052	6.61267	6.88035e-11	2.42387e-08
ASPN	9.98836	10.8881	-0.899759	-6.60466	7.24267e-11	2.47487e-08
CAP1	12.8029	13.0066	-0.203702	-6.60353	7.29533e-11	2.47487e-08
MFAP2	9.29411	9.90526	-0.611149	-6.56868	9.11398e-11	2.95289e-08
FAM26E	6.82911	7.32741	-0.498296	-6.56842	9.12928e-11	2.95289e-08
ALDH1L2	8.10502	8.71153	-0.606507	-6.56741	9.18797e-11	2.95289e-08
EMX2	3.62928	4.31693	-0.68765	-6.56363	9.41179e-11	2.97266e-08
TMEM90B	5.99707	6.87396	-0.876897	-6.55867	9.71352e-11	3.01102e-08
S100A4	9.91673	10.3987	-0.48194	-6.55629	9.86197e-11	3.01102e-08
GFPT2	8.088	8.62441	-0.536415	-6.54848	1.03643e-10	3.11253e-08
CHD3	11.9935	11.717	0.276578	6.54444	1.06333e-10	3.14179e-08
SERPINF1	11.2392	11.7889	-0.549703	-6.53761	1.11046e-10	3.22897e-08
PROSC	10.346	9.94571	0.400254	6.50726	1.34588e-10	3.85237e-08
FIBIN	8.19585	8.87491	-0.679057	-6.49676	1.43809e-10	4.00192e-08
PPAPDC1A	6.0153	6.91385	-0.898547	-6.49635	1.44182e-10	4.00192e-08
RBMS1	9.81796	10.1916	-0.373618	-6.48883	1.51189e-10	4.13378e-08
NID2	9.60722	10.0905	-0.48324	-6.47764	1.6224e-10	4.37069e-08
DACT1	7.88922	8.45403	-0.564811	-6.46709	1.73366e-10	4.60275e-08
OLFML1	7.59992	8.08388	-0.483959	-6.46	1.81271e-10	4.74386e-08
GRM5	0.469099	1.11613	-0.647028	-6.44529	1.98798e-10	5.12928e-08
C6orf145	8.55735	9.01979	-0.462448	-6.44305	2.01616e-10	5.12972e-08
BAHD1	9.69937	9.47384	0.22553	6.43444	2.12785e-10	5.33973e-08
THBS2	12.1836	12.8271	-0.643472	-6.41775	2.36197e-10	5.84714e-08
SERPINE2	9.17453	9.77812	-0.60359	-6.4063	2.53681e-10	6.19624e-08
TIMP2	12.7861	13.2137	-0.427576	-6.39448	2.73074e-10	6.58217e-08
GLIPR1	8.83535	9.24452	-0.409171	-6.39073	2.79536e-10	6.65043e-08
NRP2	9.6088	10.0389	-0.430147	-6.3775	3.03497e-10	7.1279e-08
ANTXR1	11.819	12.3374	-0.518395	-6.37102	3.15959e-10	7.32666e-08
KLHL25	7.95782	7.67158	0.286237	6.35594	3.46935e-10	7.8667e-08
VCAN	12.5938	13.2024	-0.608672	-6.35552	3.47837e-10	7.8667e-08
DRAM2	9.9537	10.2009	-0.247177	-6.34349	3.74731e-10	8.30246e-08
LAMA4	10.7041	11.1023	-0.398186	-6.34287	3.76169e-10	8.30246e-08
ARPC2	11.9948	12.1857	-0.190893	-6.32678	4.15464e-10	8.95984e-08
VIM	13.9556	14.359	-0.403363	-6.32582	4.1793e-10	8.95984e-08
COL5A2	12.7767	13.3742	-0.59751	-6.32478	4.20627e-10	8.95984e-08
SH3GLB2	10.3756	10.0659	0.309679	6.32233	4.27031e-10	8.9917e-08
SCAP	10.7172	10.5105	0.206725	6.31512	4.46442e-10	9.29361e-08
CMTM3	9.96987	10.3524	-0.382512	-6.29498	5.05315e-10	1.0401e-07
DPYSL3	11.2669	11.782	-0.51508	-6.28575	5.34773e-10	1.0885e-07
CCNYL1	8.54976	8.82309	-0.273328	-6.27744	5.62732e-10	1.13282e-07
SYNGR1	9.29473	8.82077	0.473966	6.27007	5.88722e-10	1.16274e-07
BST1	6.02978	6.4368	-0.407019	-6.26964	5.90287e-10	1.16274e-07
MMP2	12.5502	13.1328	-0.582575	-6.25946	6.28215e-10	1.22428e-07
DHX30	10.6981	10.5072	0.190883	6.25497	6.45666e-10	1.24505e-07
C9orf21	6.96202	7.25066	-0.288645	-6.25101	6.61505e-10	1.2623e-07
FAP	9.6477	10.2241	-0.576405	-6.24572	6.83189e-10	1.29024e-07
MSN	12.5068	12.8714	-0.364577	-6.22175	7.90633e-10	1.4662e-07
MADD	10.4583	10.2356	0.22264	6.22138	7.92368e-10	1.4662e-07
TNFAIP6	7.3352	7.83215	-0.496959	-6.21207	8.38535e-10	1.50646e-07
C1S	12.146	12.7238	-0.57779	-6.21134	8.42263e-10	1.50646e-07
FNDC1	9.76424	10.4433	-0.679111	-6.20855	8.56651e-10	1.50646e-07
RNF149	10.0714	10.2445	-0.173068	-6.20795	8.59766e-10	1.50646e-07
COL8A2	9.7136	10.3553	-0.64171	-6.2067	8.66287e-10	1.50646e-07
CAPN2	12.0987	12.4822	-0.383501	-6.20607	8.69605e-10	1.50646e-07
AGPAT6	11.2735	10.9054	0.368096	6.20469	8.76963e-10	1.50646e-07
GAS8	8.9201	8.62297	0.297139	6.20295	8.86255e-10	1.50646e-07
SEMA3D	5.28418	6.09834	-0.814153	-6.2026	8.88136e-10	1.50646e-07
FNDC3B	10.7254	11.052	-0.326634	-6.19642	9.2205e-10	1.54964e-07
LIX1L	8.31421	8.65927	-0.345066	-6.18946	9.6174e-10	1.60165e-07
NNMT	10.1727	10.6789	-0.506178	-6.18632	9.80215e-10	1.61771e-07
AXL	9.90939	10.284	-0.374653	-6.17997	1.01857e-09	1.65971e-07
MMP19	8.3136	8.64593	-0.332329	-6.17913	1.02379e-09	1.65971e-07
COPZ2	7.41268	7.93005	-0.517369	-6.1737	1.0579e-09	1.69996e-07
DSE	9.20028	9.55155	-0.351272	-6.1711	1.07465e-09	1.71187e-07
TGFBI	11.2061	11.672	-0.465926	-6.16464	1.1174e-09	1.75795e-07
COL1A2	15.8577	16.4803	-0.622539	-6.16385	1.12277e-09	1.75795e-07
GXYLT2	6.58838	7.25101	-0.662638	-6.16188	1.13617e-09	1.76386e-07
LETM2	5.72504	5.09778	0.627268	6.15991	1.14976e-09	1.76996e-07
MAPK8IP1	8.01839	7.51348	0.504905	6.15765	1.16548e-09	1.7792e-07
RAP2B	9.55881	9.83878	-0.279967	-6.15152	1.20939e-09	1.82515e-07
SGIP1	5.97835	6.57179	-0.593441	-6.15068	1.21551e-09	1.82515e-07
CAPZA1	11.7784	11.9643	-0.185972	-6.1468	1.24424e-09	1.85311e-07
C7orf10	5.65497	6.20326	-0.548283	-6.144	1.26533e-09	1.85316e-07
DNAJC5	11.18	10.9352	0.244759	6.14218	1.27926e-09	1.85316e-07
LEPRE1	9.57832	9.88854	-0.310223	-6.14193	1.28121e-09	1.85316e-07
EIF5A2	6.65262	7.07227	-0.419659	-6.14147	1.28474e-09	1.85316e-07
ZFPM2	6.48303	7.02631	-0.543278	-6.13863	1.30685e-09	1.87033e-07
PTPRM	9.32696	9.71142	-0.384462	-6.13535	1.33288e-09	1.89279e-07
SLC30A7	9.91454	10.1238	-0.209221	-6.12312	1.43449e-09	2.00188e-07
CNN3	11.7235	12.1067	-0.383205	-6.12287	1.43661e-09	2.00188e-07
TBX15	6.49499	6.97247	-0.477485	-6.12219	1.44248e-09	2.00188e-07
SAMD4A	7.77036	8.19067	-0.420301	-6.12081	1.45446e-09	2.00333e-07
CTSK	11.4309	11.9994	-0.568522	-6.11789	1.48014e-09	2.02349e-07
ZNF703	9.26593	8.5345	0.73143	6.10641	1.58553e-09	2.14255e-07
BAG4	8.14543	7.6925	0.452933	6.10587	1.59063e-09	2.14255e-07
THY1	11.4399	11.8641	-0.424202	-6.1006	1.64161e-09	2.19508e-07
ICAM1	9.91475	10.4103	-0.495564	-6.09611	1.68622e-09	2.2384e-07
PLAU	10.3181	10.8639	-0.54583	-6.08773	1.77279e-09	2.33639e-07
ADAMTS6	5.52961	6.03508	-0.505462	-6.08427	1.80977e-09	2.36809e-07
ECM2	8.26592	8.80382	-0.537896	-6.07941	1.86301e-09	2.42047e-07
CYP11A1	2.84596	3.57504	-0.729085	-6.0778	1.88098e-09	2.42556e-07
SERPINB8	7.48616	7.82399	-0.337826	-6.07669	1.89342e-09	2.42556e-07
EPYC	3.81058	5.05997	-1.24938	-6.06849	1.98816e-09	2.52924e-07
TMEM120B	8.69763	8.43697	0.260657	6.06446	2.03649e-09	2.55791e-07
FBN1	12.048	12.6415	-0.593574	-6.06428	2.03862e-09	2.55791e-07
KCNC1	2.57537	1.51611	1.05925	6.06203	2.06613e-09	2.55845e-07
NMI	8.58584	8.94309	-0.357247	-6.06196	2.06698e-09	2.55845e-07
WDR75	9.81391	10.0236	-0.209732	-6.05791	2.11727e-09	2.60311e-07
GLT8D2	8.04082	8.59633	-0.555502	-6.04613	2.27069e-09	2.77312e-07
SCRIB	10.7319	10.3731	0.358749	6.02937	2.50785e-09	3.04247e-07
C21orf82	2.62065	3.13832	-0.517669	-6.02611	2.55668e-09	3.0695e-07
WNT2	7.00752	7.67388	-0.666356	-6.02565	2.56364e-09	3.0695e-07
NRN1	7.27218	7.78459	-0.512408	-6.0219	2.62116e-09	3.11799e-07
FUK	8.50045	8.22072	0.279731	6.01785	2.68465e-09	3.1729e-07
CALD1	12.1862	12.584	-0.39779	-6.01338	2.75647e-09	3.23691e-07
ANGPTL2	9.99638	10.4795	-0.483121	-6.01059	2.8022e-09	3.26965e-07
SFRP2	12.5096	13.222	-0.712307	-6.00285	2.93316e-09	3.40013e-07
TMEM133	5.61035	5.98996	-0.379613	-6.00182	2.95114e-09	3.40013e-07
MMP13	7.27236	8.39026	-1.1179	-5.99068	3.15126e-09	3.60799e-07
PHF21B	2.127	0.963974	1.16302	5.9851	3.25634e-09	3.70515e-07
LY96	6.38073	6.77113	-0.390397	-5.98315	3.29398e-09	3.70535e-07
SUSD4	8.81248	8.05871	0.753768	5.98212	3.31405e-09	3.70535e-07
S100A10	11.367	11.8115	-0.444462	-5.98195	3.3172e-09	3.70535e-07
MXRA5	12.5101	13.0471	-0.536915	-5.98088	3.33826e-09	3.70628e-07
COL5A1	12.584	13.15	-0.566001	-5.96343	3.69822e-09	4.08118e-07
RARRES2	8.8743	9.4412	-0.566898	-5.95513	3.88268e-09	4.2591e-07
ARHGAP28	6.55113	7.13534	-0.584213	-5.94464	4.12828e-09	4.50154e-07
COL11A1	10.4877	11.5399	-1.05217	-5.93943	4.256e-09	4.61335e-07
GNG2	8.17226	8.56078	-0.388522	-5.93736	4.30775e-09	4.64198e-07
ARHGAP39	8.90999	8.58189	0.328104	5.93287	4.4223e-09	4.7203e-07
GJB2	8.72265	9.51903	-0.796382	-5.93249	4.43196e-09	4.7203e-07
P4HA3	6.941	7.51628	-0.575282	-5.92822	4.54378e-09	4.81141e-07
EVI2A	7.70256	8.13106	-0.428496	-5.92251	4.69778e-09	4.90588e-07
RECK	7.79835	8.2641	-0.465756	-5.9221	4.70902e-09	4.90588e-07
IGFBP7	12.1183	12.4461	-0.327755	-5.92194	4.71333e-09	4.90588e-07
SHPK	8.63794	8.36483	0.273113	5.91407	4.93436e-09	5.10692e-07
KIAA1543	9.44299	9.11764	0.325348	5.91293	4.96733e-09	5.11216e-07
GAK	10.7977	10.5666	0.23106	5.9106	5.03494e-09	5.15279e-07
HOXA11AS	1.41148	2.12697	-0.715491	-5.90783	5.11672e-09	5.2074e-07
DCN	12.9015	13.5163	-0.614819	-5.90043	5.34167e-09	5.4063e-07
RAB31	11.4044	11.916	-0.511588	-5.89887	5.39043e-09	5.42567e-07
BNC2	7.6114	8.15899	-0.547587	-5.89318	5.57151e-09	5.5773e-07
TGFBR1	10.4623	10.8167	-0.354405	-5.89171	5.61903e-09	5.59429e-07
HTRA3	10.1881	10.8246	-0.636467	-5.88916	5.70297e-09	5.64718e-07
PI4KA	11.1126	10.859	0.25359	5.8832	5.90325e-09	5.81407e-07
RIN2	10.5772	10.909	-0.331777	-5.87155	6.31523e-09	6.18657e-07
ADAM12	10.4425	11.0329	-0.590432	-5.87026	6.3626e-09	6.19981e-07
WIPF1	10.0107	10.3975	-0.38679	-5.86692	6.4866e-09	6.2872e-07
RAB11FIP4	10.0314	9.67054	0.360878	5.85855	6.8078e-09	6.56379e-07
PLCD4	7.32612	6.83186	0.494264	5.85703	6.86784e-09	6.58701e-07
CLDN1	7.97029	8.73234	-0.762051	-5.85102	7.11021e-09	6.78395e-07
FXYD5	10.401	10.84	-0.439016	-5.85001	7.15186e-09	6.78834e-07
ARF4	12.341	12.5347	-0.193645	-5.84717	7.27004e-09	6.86494e-07
PPP1R16A	9.52503	9.17139	0.353637	5.84469	7.37436e-09	6.92774e-07
AP3M2	9.42804	9.10191	0.326133	5.84129	7.52047e-09	7.02895e-07
PCOLCE	10.3304	10.789	-0.458629	-5.84037	7.56041e-09	7.03042e-07
PLA2G5	3.1666	3.77056	-0.603962	-5.83519	7.78897e-09	7.20637e-07
PPIP5K1	9.35543	9.04218	0.313248	5.8337	7.85601e-09	7.23187e-07
ABCA2	10.3588	10.0091	0.349753	5.83106	7.97651e-09	7.30262e-07
RAI1	10.0849	9.81965	0.265227	5.83027	8.01259e-09	7.30262e-07
CLDN14	2.41576	3.06226	-0.646498	-5.82607	8.20845e-09	7.43813e-07
C13orf15	8.14297	8.49203	-0.349054	-5.82535	8.24248e-09	7.43813e-07
ARSE	4.5402	5.239	-0.698799	-5.81592	8.70082e-09	7.81325e-07
GPX7	7.49373	7.95629	-0.462561	-5.81382	8.80627e-09	7.86937e-07
SH3GLB1	11.2761	11.4451	-0.169028	-5.81095	8.95259e-09	7.96129e-07
ATP6V0D2	3.70874	4.50762	-0.798872	-5.80872	9.06796e-09	7.99879e-07
ADAMTS16	5.75857	6.80114	-1.04256	-5.80844	9.08209e-09	7.99879e-07
LGALS3	11.1945	11.6354	-0.440938	-5.80712	9.15121e-09	8.0211e-07
C1QTNF3	8.16001	8.80327	-0.643253	-5.80597	9.21186e-09	8.03582e-07
ACTB	16.3476	16.5907	-0.243128	-5.80145	9.45331e-09	8.20735e-07
KLKP1	1.04444	1.87488	-0.830441	-5.80052	9.50391e-09	8.21237e-07
SMPD3	7.09568	6.47716	0.618516	5.79707	9.69298e-09	8.31097e-07
RNF123	9.49403	9.30482	0.189209	5.79679	9.70876e-09	8.31097e-07
MMP14	12.6351	13.0872	-0.452087	-5.79195	9.98142e-09	8.50464e-07
GAS1	8.4261	8.99056	-0.564461	-5.79091	1.00409e-08	8.51574e-07
C1R	11.6718	12.1131	-0.441212	-5.78689	1.02743e-08	8.6735e-07
CSMD3	0.0939693	-0.994435	1.0884	5.78407	1.04409e-08	8.76943e-07
COL12A1	12.9351	13.5114	-0.576263	-5.78245	1.05377e-08	8.76943e-07
CGA	2.38065	0.71303	1.66762	5.78183	1.05751e-08	8.76943e-07
STK17A	8.98795	9.26986	-0.281912	-5.78176	1.05794e-08	8.76943e-07
OMD	6.8725	7.68467	-0.812171	-5.78088	1.06328e-08	8.77398e-07
PRICKLE1	8.74163	9.22358	-0.481951	-5.77569	1.09523e-08	8.96672e-07
PHRF1	10.0224	9.7838	0.238555	5.7755	1.09643e-08	8.96672e-07
NKX3-2	3.23557	4.01564	-0.780074	-5.77314	1.11124e-08	9.04749e-07
ST8SIA4	8.00001	8.32488	-0.32487	-5.77171	1.12033e-08	9.08112e-07
AIDA	10.2518	10.4534	-0.201597	-5.76499	1.16409e-08	9.37383e-07
IGDCC3	3.69842	2.39769	1.30073	5.7646	1.16668e-08	9.37383e-07
CNRIP1	7.01098	7.3811	-0.370119	-5.76297	1.17754e-08	9.41983e-07
ULK2	9.46813	9.14714	0.320985	5.76051	1.19417e-08	9.51132e-07
MYT1	3.87817	2.6693	1.20887	5.75739	1.21551e-08	9.63938e-07
CHSY3	6.35043	6.78727	-0.43684	-5.75646	1.22194e-08	9.64861e-07
ZFYVE27	9.16345	8.95694	0.20651	5.75431	1.23701e-08	9.72565e-07
TNFSF9	3.62184	4.16736	-0.545519	-5.74737	1.28675e-08	1.00735e-06
PLD6	7.20069	6.82123	0.379456	5.74261	1.32195e-08	1.0305e-06
EMP1	11.3085	11.6972	-0.388702	-5.73892	1.34993e-08	1.04785e-06
TRAPPC9	10.111	9.84188	0.269089	5.73742	1.36145e-08	1.05234e-06
UACA	10.3872	10.6306	-0.24347	-5.72845	1.4325e-08	1.10208e-06
NT5E	8.16269	8.6086	-0.445914	-5.72779	1.43784e-08	1.10208e-06
COL10A1	10.4729	11.264	-0.791129	-5.71801	1.51963e-08	1.15992e-06
C9orf172	4.07591	3.52934	0.546569	5.71692	1.529e-08	1.16223e-06
FAS	7.73384	8.13982	-0.405979	-5.71316	1.56184e-08	1.18229e-06
HEATR7A	9.57093	9.29016	0.280765	5.70521	1.6335e-08	1.23144e-06
SHOX2	5.88244	6.30523	-0.422793	-5.70439	1.64112e-08	1.23212e-06
ZFP36L2	11.5992	11.9726	-0.373411	-5.7036	1.64849e-08	1.2326e-06
BEND6	5.09892	5.60089	-0.501967	-5.69505	1.72985e-08	1.28315e-06
MSC	6.74906	7.24111	-0.492048	-5.69502	1.73011e-08	1.28315e-06
F13A1	9.26288	9.93268	-0.669801	-5.68822	1.79764e-08	1.32292e-06
TRIM59	8.12292	8.43373	-0.310808	-5.68817	1.79817e-08	1.32292e-06
KCNJ15	4.51645	5.10836	-0.591912	-5.68663	1.81382e-08	1.32696e-06
ANXA5	12.5445	12.7649	-0.220455	-5.68621	1.81815e-08	1.32696e-06
FBLN2	10.7858	11.3315	-0.545768	-5.67575	1.92825e-08	1.40173e-06
COL1A1	16.242	16.828	-0.586058	-5.67373	1.95017e-08	1.41206e-06
SERPINB7	1.90744	2.97665	-1.06921	-5.66998	1.99175e-08	1.43649e-06
PTPRD	6.71696	7.3655	-0.64854	-5.66866	2.00648e-08	1.44144e-06
FCGR1B	6.48793	6.88986	-0.401927	-5.66134	2.09057e-08	1.49598e-06
IFI16	10.5623	10.9542	-0.39191	-5.66032	2.10262e-08	1.49632e-06
HTRA1	11.7634	12.2413	-0.477944	-5.65991	2.10737e-08	1.49632e-06
KLK4	4.47642	5.46708	-0.990661	-5.65842	2.12509e-08	1.49922e-06
SPOCK1	9.14455	9.75849	-0.613942	-5.65819	2.12783e-08	1.49922e-06
CASP4	9.07899	9.40236	-0.323371	-5.65676	2.14492e-08	1.50547e-06
LOXL2	10.0946	10.5382	-0.443617	-5.65558	2.15914e-08	1.50967e-06
STMN3	9.576	9.04368	0.532326	5.65364	2.18275e-08	1.52037e-06
FAM176A	6.16045	6.61442	-0.453976	-5.65254	2.19616e-08	1.52392e-06
ALDH1B1	9.69896	9.99001	-0.29105	-5.64833	2.24857e-08	1.5544e-06
CFH	9.80231	10.2349	-0.432572	-5.63651	2.40215e-08	1.65432e-06
GJA5	8.315	8.74135	-0.426352	-5.63198	2.46366e-08	1.69033e-06
CTGF	12.0965	12.6246	-0.528035	-5.63084	2.4793e-08	1.69471e-06
RELL2	5.56456	5.11298	0.451586	5.63008	2.48988e-08	1.69562e-06
MFRP	8.48496	8.93549	-0.450525	-5.62714	2.53097e-08	1.71722e-06
SH3RF3	6.80102	7.19066	-0.389642	-5.62216	2.60216e-08	1.759e-06
IGFL2	2.89183	3.7943	-0.90247	-5.61883	2.65087e-08	1.78534e-06
LAPTM5	11.7315	12.0988	-0.367324	-5.61644	2.68646e-08	1.80268e-06
ST6GAL2	7.13345	7.79256	-0.659112	-5.60967	2.78956e-08	1.86504e-06
DAB2	10.3311	10.6793	-0.34818	-5.60773	2.81982e-08	1.87841e-06
DOK5	4.99284	5.53917	-0.546328	-5.60687	2.83337e-08	1.8806e-06
SRPX	7.60828	8.15263	-0.544345	-5.60379	2.8822e-08	1.9061e-06
TSPAN18	8.36766	8.73363	-0.365969	-5.60279	2.89824e-08	1.90982e-06
COL3A1	15.7758	16.3536	-0.577836	-5.60146	2.91975e-08	1.91709e-06
LRCH2	4.72311	5.20363	-0.480521	-5.59767	2.98179e-08	1.95084e-06
CCBE1	2.77544	3.42749	-0.652051	-5.59569	3.01481e-08	1.96112e-06
ASCL1	2.24556	0.69318	1.55238	5.59544	3.01892e-08	1.96112e-06
ALOX5AP	8.10447	8.52363	-0.419155	-5.59203	3.07652e-08	1.99147e-06
LOXL1	9.61432	10.0512	-0.436907	-5.58371	3.22173e-08	2.07813e-06
ATP9A	11.5816	11.2418	0.339799	5.58283	3.23745e-08	2.08094e-06
ARHGDIB	11.9769	12.3616	-0.384695	-5.58157	3.26023e-08	2.08826e-06
ANXA2	13.5058	13.7924	-0.286592	-5.58038	3.28172e-08	2.0947e-06
LOC285548	0.794969	1.55929	-0.764316	-5.57649	3.35306e-08	2.13281e-06
CHGA	0.863416	-0.356887	1.2203	5.57311	3.41639e-08	2.16557e-06
RAB32	8.50611	8.79817	-0.292056	-5.56774	3.5192e-08	2.22304e-06
SPON1	9.28603	9.92736	-0.641332	-5.56661	3.54134e-08	2.22934e-06
FN1	16.0598	16.5948	-0.53497	-5.56356	3.60151e-08	2.25946e-06
NEXN	7.44763	7.87395	-0.426327	-5.55544	3.76634e-08	2.3548e-06
VGLL3	7.66661	8.18383	-0.51722	-5.55441	3.78796e-08	2.36026e-06
ACTR3	12.0116	12.2153	-0.203689	-5.54994	3.88232e-08	2.41005e-06
NID1	11.0678	11.4415	-0.37372	-5.54939	3.89418e-08	2.41005e-06
MYST3	11.1044	10.7701	0.334251	5.54056	4.08797e-08	2.52146e-06
ACOT9	8.43543	8.77262	-0.337194	-5.53881	4.12756e-08	2.53734e-06
IGFBP3	11.078	11.4671	-0.389005	-5.5354	4.20558e-08	2.57665e-06
ADAMTS5	7.57488	8.07511	-0.500231	-5.53189	4.28768e-08	2.6182e-06
C9orf163	3.74958	3.38434	0.365244	5.52929	4.34922e-08	2.64695e-06
NEURL4	8.76242	8.54696	0.215462	5.5229	4.50445e-08	2.73235e-06
CD200	7.63544	7.98781	-0.352374	-5.51196	4.78281e-08	2.89163e-06
FCGR1A	6.66142	7.0859	-0.424483	-5.51008	4.8323e-08	2.91194e-06
HDAC6	10.0424	9.88491	0.157478	5.50695	4.91568e-08	2.94747e-06
FCER1G	8.85686	9.22118	-0.36432	-5.50666	4.92344e-08	2.94747e-06
DCUN1D5	8.53683	8.80936	-0.272529	-5.50035	5.09632e-08	3.04103e-06
KHK	6.90838	6.52339	0.384994	5.4944	5.26484e-08	3.13138e-06
GNG12	10.9929	11.3597	-0.366786	-5.4909	5.36623e-08	3.18136e-06
RHPN1	9.18645	8.78293	0.403522	5.48929	5.41363e-08	3.19158e-06
CNN2	11.178	11.5411	-0.363128	-5.48913	5.41831e-08	3.19158e-06
YWHAH	11.7904	11.9844	-0.194029	-5.48733	5.47187e-08	3.21279e-06
PDE1B	6.49597	6.9061	-0.410129	-5.48389	5.57564e-08	3.26326e-06
MYL12A	12.4723	12.6665	-0.194186	-5.48177	5.64033e-08	3.29061e-06
CCIN	2.85573	3.33333	-0.477597	-5.48024	5.68742e-08	3.30755e-06
CARD6	7.18284	7.53772	-0.354873	-5.47924	5.71857e-08	3.31514e-06
CCDC80	11.0631	11.5899	-0.526836	-5.47599	5.82058e-08	3.36363e-06
FST	6.45274	7.14223	-0.689494	-5.46498	6.17989e-08	3.56004e-06
KIAA0182	11.4707	11.1917	0.278941	5.46217	6.27502e-08	3.60352e-06
FXR2	9.65167	9.45879	0.192882	5.45945	6.36848e-08	3.64576e-06
PTRF	11.9248	12.2957	-0.370856	-5.45552	6.50562e-08	3.71266e-06
CPNE8	6.56849	6.99762	-0.429131	-5.45276	6.60385e-08	3.74461e-06
RUNDC3A	3.33816	2.45398	0.884182	5.45234	6.61896e-08	3.74461e-06
CYS1	6.12944	6.69031	-0.56087	-5.45223	6.62293e-08	3.74461e-06
TCF4	10.2879	10.6488	-0.360851	-5.44976	6.71219e-08	3.7834e-06
BHMT2	4.98446	5.5905	-0.606042	-5.44036	7.06299e-08	3.96892e-06
ADM	6.7344	7.33118	-0.596786	-5.43962	7.09143e-08	3.97272e-06
JDP2	8.43644	8.74214	-0.305699	-5.43834	7.14044e-08	3.97365e-06
ACSL4	9.24416	9.62677	-0.382612	-5.43816	7.14737e-08	3.97365e-06
CHSY1	10.5978	10.8511	-0.253302	-5.43789	7.15817e-08	3.97365e-06
DLX5	3.62163	4.30218	-0.680553	-5.43699	7.19283e-08	3.98083e-06
CD109	9.40298	9.93311	-0.530129	-5.43417	7.3036e-08	4.02996e-06
ACVR1	9.7043	9.91718	-0.212883	-5.43188	7.39438e-08	4.06034e-06
LOC284688	-0.852724	-0.376762	-0.475962	-5.43167	7.40298e-08	4.06034e-06
KLC2	9.5375	9.27584	0.261663	5.42161	7.81636e-08	4.27426e-06
MDFIC	9.34034	9.66061	-0.320267	-5.42011	7.87982e-08	4.29614e-06
PPPDE1	10.4098	10.6532	-0.243454	-5.40796	8.41307e-08	4.57326e-06
GPR85	4.59267	4.95117	-0.358503	-5.40409	8.59029e-08	4.65579e-06
PPFIA3	7.61311	7.1465	0.466611	5.40204	8.68571e-08	4.69361e-06
GDI1	11.7631	11.5517	0.21132	5.40092	8.73826e-08	4.69626e-06
CDH11	10.8207	11.3071	-0.486477	-5.40084	8.74188e-08	4.69626e-06
CUX1	10.3945	10.1504	0.244184	5.39363	9.08766e-08	4.86774e-06
C6orf154	5.24239	4.67017	0.572225	5.39137	9.19866e-08	4.91284e-06
PNRC1	10.3505	10.6169	-0.26632	-5.38932	9.30035e-08	4.95271e-06
NEURL	6.7029	5.70976	0.993148	5.38822	9.35562e-08	4.9677e-06
YAP1	10.9832	11.279	-0.29582	-5.38144	9.70219e-08	5.13683e-06
UNC45A	10.877	10.6827	0.194298	5.36885	1.03789e-07	5.47927e-06
VEGFC	7.21314	7.53482	-0.321678	-5.36804	1.04242e-07	5.48737e-06
NRP1	10.8098	11.1201	-0.31032	-5.3646	1.06177e-07	5.57322e-06
ANXA1	10.8837	11.3201	-0.436419	-5.36084	1.08332e-07	5.67009e-06
UCKL1	9.05696	8.82263	0.234329	5.353	1.12964e-07	5.88011e-06
ADCY6	10.7484	10.4683	0.28012	5.35296	1.12987e-07	5.88011e-06
C1QTNF6	9.41571	9.80953	-0.393824	-5.3523	1.13385e-07	5.88414e-06
FERMT2	9.6715	9.99343	-0.321928	-5.34583	1.17369e-07	6.0686e-06
FKBP9	11.4938	11.7094	-0.21557	-5.34546	1.17602e-07	6.0686e-06
GAL3ST4	8.21644	8.52848	-0.312043	-5.33805	1.2234e-07	6.29535e-06
PRDM1	8.34761	8.69322	-0.345611	-5.33343	1.2538e-07	6.4337e-06
TM2D2	10.1548	9.85263	0.302134	5.33242	1.26056e-07	6.45031e-06
AGBL5	9.43779	9.2145	0.223283	5.32698	1.29756e-07	6.62116e-06
PDPN	8.25847	8.74367	-0.485198	-5.32406	1.31785e-07	6.68971e-06
TLL2	3.17479	3.81139	-0.6366	-5.324	1.31829e-07	6.68971e-06
N4BP3	9.29754	8.87671	0.420828	5.32339	1.3226e-07	6.693e-06
USP22	12.3409	12.0908	0.250106	5.32228	1.33041e-07	6.70451e-06
DAPP1	7.49815	8.0018	-0.503644	-5.32203	1.33219e-07	6.70451e-06
FHL3	8.48211	8.76654	-0.284438	-5.32138	1.33678e-07	6.70918e-06
PTDSS2	8.9333	8.69235	0.240948	5.31795	1.36131e-07	6.81361e-06
ITGA11	9.76567	10.3664	-0.600757	-5.3145	1.38646e-07	6.9206e-06
PPIC	9.80148	10.0878	-0.286363	-5.31122	1.41081e-07	7.02299e-06
GALNTL2	6.76365	7.36959	-0.60594	-5.30832	1.43265e-07	7.11239e-06
GNG5	10.6033	10.8394	-0.236054	-5.30435	1.46309e-07	7.24386e-06
LSM1	9.50888	9.16341	0.345467	5.30176	1.48332e-07	7.32423e-06
LOC728024	4.47952	4.168	0.311513	5.29607	1.52866e-07	7.52782e-06
LRRC24	3.95343	3.35328	0.60015	5.29281	1.5552e-07	7.63801e-06
BSN	5.58576	5.01694	0.568822	5.28727	1.60139e-07	7.82471e-06
MCF2L	9.92155	9.59134	0.330207	5.2868	1.60542e-07	7.82471e-06
MAGEL2	3.54929	4.11689	-0.567596	-5.28663	1.60682e-07	7.82471e-06
SLFN12	6.27466	6.68974	-0.415078	-5.28622	1.6103e-07	7.82471e-06
SECISBP2	10.1118	9.91062	0.201189	5.28301	1.6378e-07	7.9254e-06
SEMA4G	6.96219	6.51927	0.442919	5.2828	1.63968e-07	7.9254e-06
GNAO1	5.82439	5.1094	0.714992	5.28059	1.65886e-07	7.997e-06
RAB3IL1	7.81173	8.14351	-0.331784	-5.27682	1.69216e-07	8.13612e-06
PTGFRN	11.3425	11.5977	-0.25527	-5.27509	1.70773e-07	8.18949e-06
CAMK2A	2.37472	2.92256	-0.547845	-5.27238	1.73222e-07	8.28525e-06
FAM83G	7.06646	6.6741	0.392355	5.26496	1.80125e-07	8.59298e-06
IL18	7.01738	7.46416	-0.44678	-5.26289	1.82099e-07	8.66459e-06
BRD8	10.195	10.0063	0.188709	5.2614	1.8353e-07	8.71005e-06
CAPN10	7.55816	7.28371	0.274453	5.25559	1.89218e-07	8.95682e-06
NDN	7.60536	8.01629	-0.410929	-5.25458	1.90225e-07	8.98126e-06
BRSK2	3.05901	2.0486	1.01042	5.25354	1.91265e-07	9.00717e-06
ZFP41	8.46705	8.19269	0.274361	5.25124	1.93587e-07	9.09313e-06
PMEPA1	11.1901	11.5731	-0.382956	-5.24836	1.96537e-07	9.20809e-06
CLIC4	12.0963	12.3633	-0.266977	-5.24786	1.97058e-07	9.20896e-06
SRPX2	8.12743	8.58282	-0.455385	-5.24233	2.0285e-07	9.4555e-06
PIGO	10.1374	9.91439	0.223013	5.24124	2.04012e-07	9.48554e-06
PMP22	11.1262	11.5108	-0.384573	-5.23884	2.06602e-07	9.58163e-06
POSTN	13.8457	14.4061	-0.560352	-5.2354	2.1035e-07	9.73082e-06
DDR1	12.8805	12.6303	0.250256	5.23458	2.11256e-07	9.74811e-06
FCGR3A	10.3871	10.802	-0.414932	-5.23089	2.15382e-07	9.91352e-06
FGF7	6.97726	7.45985	-0.482595	-5.22944	2.17019e-07	9.96385e-06
FILIP1L	9.35855	9.7415	-0.382944	-5.22696	2.19848e-07	1.00542e-05
FGFRL1	8.76094	9.11781	-0.356864	-5.22676	2.20085e-07	1.00542e-05
TLR1	7.32761	7.71232	-0.384712	-5.22613	2.20812e-07	1.00623e-05
RFTN1	9.17816	9.50521	-0.327043	-5.22313	2.24294e-07	1.01956e-05
CBR3	7.54903	8.00124	-0.452209	-5.22076	2.27089e-07	1.02971e-05
GPC6	7.6875	8.28057	-0.593071	-5.21976	2.28284e-07	1.03258e-05
TLR6	5.12178	5.58457	-0.462791	-5.21751	2.30979e-07	1.04219e-05
KIAA1462	9.64391	9.97666	-0.332745	-5.21418	2.35023e-07	1.05564e-05
WISP1	7.6351	8.15706	-0.52196	-5.21411	2.35111e-07	1.05564e-05
WISP2	7.60831	8.32571	-0.717399	-5.21081	2.39193e-07	1.07134e-05
SLC43A3	9.75056	10.111	-0.360462	-5.20863	2.41924e-07	1.07835e-05
SLC26A11	8.75578	8.49307	0.262707	5.20862	2.41936e-07	1.07835e-05
SNAI2	8.32956	8.72435	-0.394784	-5.20771	2.43088e-07	1.08085e-05
ST3GAL6	6.21115	6.59577	-0.384622	-5.20506	2.46467e-07	1.09274e-05
COL6A3	14.0793	14.5614	-0.482131	-5.20468	2.46953e-07	1.09274e-05
GNG11	8.49961	8.83884	-0.339228	-5.20306	2.49055e-07	1.09938e-05
CD70	2.42115	3.04544	-0.624289	-5.20197	2.50467e-07	1.10172e-05
SLC1A2	7.77184	7.05905	0.712787	5.20172	2.50788e-07	1.10172e-05
CXXC5	9.58181	9.15076	0.431055	5.19965	2.53512e-07	1.11103e-05
SDHD	10.2322	10.4156	-0.183404	-5.19708	2.56922e-07	1.12328e-05
GREM1	9.26985	9.89947	-0.62962	-5.19638	2.57864e-07	1.12472e-05
C11orf24	9.79708	10.016	-0.218895	-5.19466	2.6018e-07	1.13212e-05
2018-09-15	11.4674	11.6262	-0.158745	-5.19232	2.63365e-07	1.14327e-05
AEBP1	13.2573	13.7409	-0.483607	-5.19177	2.6411e-07	1.14379e-05
DPT	8.4161	9.07565	-0.659546	-5.18717	2.70507e-07	1.16873e-05
PFAS	8.86406	8.65278	0.211283	5.18597	2.72196e-07	1.17326e-05
PCMTD2	10.5368	10.2806	0.256161	5.18464	2.74075e-07	1.17858e-05
RUNX2	8.18986	8.62098	-0.431113	-5.18355	2.75637e-07	1.18217e-05
LAMB1	11.6283	11.963	-0.334668	-5.18316	2.76198e-07	1.18217e-05
CASKIN1	4.83863	4.19604	0.642592	5.17902	2.82193e-07	1.20501e-05
CACNA2D2	7.92683	7.17426	0.752565	5.17407	2.89526e-07	1.22992e-05
LIMS3-LOC440895	3.59727	3.96281	-0.36554	-5.17407	2.89526e-07	1.22992e-05
CHST11	7.13484	7.50087	-0.36603	-5.17373	2.9004e-07	1.22992e-05
ARSI	5.78823	6.34662	-0.55839	-5.17153	2.93362e-07	1.24113e-05
PEX1	9.3616	9.14371	0.217889	5.1706	2.94775e-07	1.24424e-05
RPTOR	9.75146	9.54538	0.206087	5.16692	3.00454e-07	1.26529e-05
BCL7A	9.11291	8.88409	0.228819	5.16601	3.0186e-07	1.2683e-05
COL6A1	13.1845	13.6277	-0.443171	-5.16482	3.03737e-07	1.27326e-05
SLC19A1	8.59105	8.29338	0.297673	5.16228	3.07753e-07	1.28715e-05
C12orf5	8.12495	8.35608	-0.231128	-5.16112	3.09597e-07	1.29191e-05
CCDC67	1.22255	1.94949	-0.726946	-5.15817	3.1435e-07	1.30752e-05
PLEKHA7	8.7536	8.4701	0.283504	5.15792	3.14764e-07	1.30752e-05
BAG2	6.9713	7.35636	-0.385051	-5.15521	3.19204e-07	1.32296e-05
SYT7	10.7999	10.3392	0.460681	5.15425	3.20787e-07	1.32652e-05
SPRED1	9.7259	10.0245	-0.298629	-5.1529	3.23028e-07	1.33278e-05
KDELR3	9.28795	9.70155	-0.413604	-5.15145	3.25454e-07	1.33871e-05
PAM	11.0883	11.4481	-0.359799	-5.15117	3.25926e-07	1.33871e-05
LOC644538	5.59042	5.94554	-0.355114	-5.1469	3.33194e-07	1.3655e-05
COL8A1	8.86099	9.4191	-0.558103	-5.14509	3.36311e-07	1.3752e-05
SERPINH1	12.0306	12.3564	-0.325746	-5.14219	3.41382e-07	1.39282e-05
C20orf117	9.23134	8.96274	0.268597	5.13967	3.45852e-07	1.40792e-05
SDCBP	11.6273	11.8742	-0.246908	-5.13741	3.49903e-07	1.41955e-05
LOC399959	7.13423	7.57962	-0.445397	-5.13714	3.50376e-07	1.41955e-05
BTBD9	9.20903	9.02551	0.183523	5.13678	3.51032e-07	1.41955e-05
FCGR1C	4.91168	5.29444	-0.38276	-5.13591	3.52598e-07	1.42274e-05
CMPK1	11.5396	11.7171	-0.177505	-5.1344	3.5536e-07	1.43073e-05
CYR61	11.18	11.6525	-0.472587	-5.13123	3.61205e-07	1.44789e-05
STK38L	10.0982	10.3948	-0.296623	-5.13098	3.61664e-07	1.44789e-05
TMEM119	9.13234	9.59149	-0.459154	-5.13081	3.61993e-07	1.44789e-05
TMED4	10.187	10.0301	0.156918	5.12427	3.7436e-07	1.4941e-05
PDZK1IP1	7.43788	8.36147	-0.923582	-5.12262	3.77543e-07	1.50352e-05
DCBLD1	8.02722	8.32488	-0.297664	-5.1177	3.87218e-07	1.53871e-05
QKI	10.4579	10.7274	-0.269492	-5.1171	3.88395e-07	1.54004e-05
TNFRSF1A	11.0091	11.1864	-0.177378	-5.11366	3.95313e-07	1.56409e-05
C1orf65	0.800258	0.0717232	0.728535	5.11212	3.98449e-07	1.5731e-05
KIAA0195	10.7284	10.4719	0.256504	5.10993	4.02958e-07	1.58748e-05
HS3ST1	6.04789	6.40025	-0.352367	-5.10562	4.11943e-07	1.61719e-05
PDGFC	8.99128	9.33896	-0.347685	-5.10547	4.12266e-07	1.61719e-05
NRBF2	8.68694	8.86477	-0.177834	-5.1044	4.14524e-07	1.62258e-05
CD55	10.4582	10.798	-0.339716	-5.10362	4.162e-07	1.62567e-05
RPSAP52	0.568242	1.1199	-0.551659	-5.09372	4.37807e-07	1.70642e-05
NPC2	11.3293	11.5968	-0.267532	-5.09297	4.39503e-07	1.7094e-05
SLC27A4	9.89038	9.64676	0.24362	5.08972	4.46866e-07	1.73435e-05
ANO9	7.61578	7.18039	0.435391	5.08792	4.50979e-07	1.74661e-05
SUV420H2	7.53449	7.25892	0.275568	5.08684	4.53468e-07	1.75255e-05
SPATS2L	10.4242	10.7125	-0.288346	-5.086	4.55417e-07	1.75289e-05
NPEPL1	9.25368	8.97103	0.282648	5.08598	4.55469e-07	1.75289e-05
LY86	6.8542	7.18042	-0.326212	-5.08407	4.59924e-07	1.76632e-05
NT5M	6.11817	5.73415	0.384024	5.08233	4.6404e-07	1.7784e-05
UBE2E3	9.0051	9.42527	-0.420167	-5.07896	4.72086e-07	1.80546e-05
CXCL12	10.7231	11.1628	-0.439683	-5.0785	4.73178e-07	1.80587e-05
KCNJ2	6.49542	6.8668	-0.37138	-5.07691	4.77042e-07	1.81682e-05
FAM180A	4.93445	5.4777	-0.543253	-5.07537	4.80805e-07	1.82736e-05
RAI14	10.2729	10.55	-0.277042	-5.07388	4.84457e-07	1.83742e-05
CD99	10.888	11.2444	-0.356379	-5.07299	4.86671e-07	1.84087e-05
FLJ35390	6.23518	5.82256	0.412626	5.0727	4.87376e-07	1.84087e-05
PLSCR4	8.27069	8.63785	-0.367159	-5.07227	4.88452e-07	1.84114e-05
INTS1	11.1058	10.8997	0.206109	5.06725	5.01106e-07	1.88496e-05
FBLN5	9.4374	9.86155	-0.424155	-5.06528	5.06149e-07	1.90003e-05
DPP4	6.89355	7.46287	-0.569318	-5.06242	5.13555e-07	1.92389e-05
KIAA0649	9.42033	9.17029	0.250044	5.06053	5.18517e-07	1.93295e-05
KCNE3	6.65553	6.92816	-0.272627	-5.06034	5.19007e-07	1.93295e-05
ULK1	10.3646	10.1681	0.196555	5.06029	5.19138e-07	1.93295e-05
IFNGR2	10.9599	11.1464	-0.186553	-5.05978	5.20509e-07	1.93412e-05
ADAM19	8.49658	8.88945	-0.392868	-5.05004	5.46877e-07	2.02798e-05
TBX5	5.47042	5.94083	-0.470416	-5.04956	5.48219e-07	2.02885e-05
COL15A1	11.0101	11.3535	-0.34341	-5.04724	5.54706e-07	2.04601e-05
LPXN	8.25983	8.5781	-0.318265	-5.04683	5.55853e-07	2.04601e-05
CHID1	10.4812	10.286	0.195198	5.04671	5.56204e-07	2.04601e-05
NCKIPSD	9.06754	8.90498	0.162564	5.04628	5.57425e-07	2.04639e-05
C5orf13	10.4189	10.7316	-0.31273	-5.04307	5.66566e-07	2.07578e-05
PDGFRL	8.37809	8.83388	-0.45578	-5.0393	5.77485e-07	2.11157e-05
MNDA	7.38863	7.78278	-0.394153	-5.03696	5.84378e-07	2.13195e-05
REEP2	5.8179	5.22388	0.59402	5.03662	5.85386e-07	2.13195e-05
CYP1B1	10.0313	10.5583	-0.526941	-5.03451	5.91657e-07	2.15051e-05
ARL4C	9.555	9.93425	-0.379245	-5.0336	5.94375e-07	2.15611e-05
ATP2C2	8.30686	7.73917	0.567692	5.03252	5.97636e-07	2.16366e-05
NBEAL2	10.3051	10.0795	0.2256	5.03155	6.00575e-07	2.17001e-05
EMX2OS	4.41016	4.97621	-0.566053	-5.03069	6.03194e-07	2.17518e-05
RAP1A	10.1737	10.3279	-0.154258	-5.03002	6.05237e-07	2.17826e-05
TOP3A	8.92806	8.74708	0.180977	5.02905	6.08231e-07	2.18474e-05
C9orf86	10.8759	10.6568	0.219122	5.02848	6.0998e-07	2.18674e-05
HLA-DMA	9.89889	10.2571	-0.358189	-5.02504	6.2067e-07	2.21716e-05
KLHL5	9.43656	9.74099	-0.304425	-5.02497	6.20888e-07	2.21716e-05
PAXIP1	9.25278	9.03264	0.220147	5.01616	6.49142e-07	2.31355e-05
CCND2	9.13763	9.48599	-0.348358	-5.01424	6.55455e-07	2.33151e-05
SETD1B	9.97493	9.82761	0.147325	5.01024	6.68785e-07	2.3657e-05
CWC22	9.18564	9.32873	-0.143094	-5.01014	6.69121e-07	2.3657e-05
SGSM2	10.0847	9.81984	0.264832	5.01005	6.69435e-07	2.3657e-05
DPH1	9.09184	8.90883	0.183005	5.00981	6.70243e-07	2.3657e-05
TMEM92	3.21025	3.80246	-0.59221	-5.00943	6.71523e-07	2.3657e-05
RNF165	5.27716	4.71065	0.566506	5.00756	6.77873e-07	2.38349e-05
ZSWIM5	6.75592	6.18201	0.573907	5.00708	6.79515e-07	2.38385e-05
MXRA8	10.6439	11.0952	-0.451318	-5.00641	6.81822e-07	2.38385e-05
OSCAR	6.19532	6.55976	-0.364444	-5.00639	6.8188e-07	2.38385e-05
ZFP36L1	12.5566	12.8443	-0.287703	-5.00426	6.89237e-07	2.40498e-05
P4HTM	9.51948	9.14833	0.371149	5.00291	6.93951e-07	2.41682e-05
BMP1	9.18364	9.5232	-0.339561	-4.99854	7.09351e-07	2.46577e-05
HSD17B6	6.29046	6.67651	-0.386051	-4.99798	7.11351e-07	2.46804e-05
ALG14	7.58469	7.77842	-0.193724	-4.99747	7.13201e-07	2.46978e-05
HMGCLL1	3.61746	2.73053	0.886931	4.99663	7.16195e-07	2.47547e-05
ANGPT2	7.88021	8.21466	-0.334446	-4.99587	7.18951e-07	2.48031e-05
DCAF11	11.1457	10.9667	0.178999	4.99279	7.30157e-07	2.51424e-05
HCN3	6.56877	6.26158	0.307194	4.99129	7.35689e-07	2.52853e-05
ITGBL1	9.32269	9.8373	-0.51461	-4.98967	7.41686e-07	2.54437e-05
PAN2	9.24463	9.01714	0.227492	4.98905	7.43995e-07	2.54752e-05
ARHGAP31	9.23602	9.52573	-0.28971	-4.9797	7.79712e-07	2.66484e-05
EXOC7	11.5193	11.3537	0.165592	4.97893	7.82724e-07	2.67015e-05
GTDC1	7.95659	8.18044	-0.223847	-4.9782	7.85592e-07	2.67496e-05
C17orf91	6.62093	6.89476	-0.273831	-4.97601	7.94293e-07	2.69957e-05
ANXA2P2	11.8784	12.1314	-0.252918	-4.97311	8.05892e-07	2.73391e-05
HSD17B12	10.3885	10.6506	-0.262155	-4.96645	8.33199e-07	2.82132e-05
PIK3AP1	8.35032	8.7297	-0.379378	-4.96578	8.35983e-07	2.82553e-05
XG	5.684	6.19655	-0.51255	-4.9653	8.37995e-07	2.82711e-05
CD86	7.62513	7.99404	-0.368909	-4.96386	8.44041e-07	2.84228e-05
HEPH	8.59235	8.99045	-0.398102	-4.96277	8.48671e-07	2.84794e-05
LGALS1	12.1106	12.439	-0.328387	-4.96273	8.48831e-07	2.84794e-05
ANTXR2	9.23912	9.54653	-0.307413	-4.9617	8.53199e-07	2.85736e-05
FUT1	7.12231	6.75923	0.363077	4.958	8.69146e-07	2.90545e-05
DBI	11.3532	11.6476	-0.294352	-4.95729	8.72198e-07	2.90696e-05
MEF2C	8.87766	9.16846	-0.290795	-4.95707	8.73161e-07	2.90696e-05
IL21R	5.83095	6.39338	-0.562424	-4.95669	8.74845e-07	2.90696e-05
LYN	8.94429	9.29284	-0.348544	-4.95644	8.75943e-07	2.90696e-05
RAMP1	7.42042	6.76103	0.659389	4.95099	9.00076e-07	2.98164e-05
DIRC1	0.678446	1.24823	-0.569789	-4.94876	9.10148e-07	3.00957e-05
ANKRD52	10.5777	10.375	0.202736	4.94684	9.18887e-07	3.03299e-05
RFTN2	5.65422	5.99285	-0.338631	-4.94563	9.24432e-07	3.0458e-05
SLC38A4	2.95498	3.65516	-0.700178	-4.94276	9.37755e-07	3.08033e-05
MAPK13	10.2825	10.0409	0.241616	4.94265	9.38275e-07	3.08033e-05
RCN3	9.10515	9.52415	-0.418994	-4.93749	9.62648e-07	3.15258e-05
CTTNBP2NL	9.48559	9.68929	-0.203702	-4.93727	9.63722e-07	3.15258e-05
SLC1A1	7.78303	8.64678	-0.863747	-4.93477	9.75792e-07	3.18637e-05
CELSR2	11.3598	10.9212	0.438608	4.9308	9.95244e-07	3.24411e-05
SLC1A3	7.96333	8.33718	-0.373857	-4.9286	1.00614e-06	3.27381e-05
S100A3	2.9876	3.43723	-0.449628	-4.92492	1.02472e-06	3.32688e-05
TXNDC12	10.4548	10.607	-0.152201	-4.92465	1.02609e-06	3.32688e-05
BAIAP2	10.251	9.97699	0.273989	4.92082	1.04577e-06	3.38471e-05
MYL3	0.486546	1.09573	-0.609187	-4.91796	1.06071e-06	3.42287e-05
CBX8	7.30087	7.00873	0.292133	4.91785	1.0613e-06	3.42287e-05
PTH1R	3.82652	4.40251	-0.575995	-4.91508	1.07598e-06	3.46412e-05
ADAMTS4	9.02734	9.42653	-0.399194	-4.91205	1.09224e-06	3.50449e-05
C3orf55	2.855	3.48406	-0.629061	-4.91196	1.09275e-06	3.50449e-05
YIPF1	9.96652	10.1716	-0.205077	-4.91168	1.09426e-06	3.50449e-05
EXT1	9.90482	10.1229	-0.218099	-4.90923	1.10758e-06	3.54097e-05
TMCO6	7.47402	7.279	0.195026	4.9087	1.11048e-06	3.54405e-05
LRWD1	8.33587	8.12509	0.210787	4.90736	1.11791e-06	3.55523e-05
PILRA	6.79443	7.11381	-0.31938	-4.9073	1.11822e-06	3.55523e-05
UNC5B	10.311	10.6529	-0.341954	-4.90701	1.1198e-06	3.55523e-05
TMEM123	12.2559	12.5723	-0.316379	-4.90628	1.12388e-06	3.5593e-05
FAT3	4.14563	4.79028	-0.644646	-4.90608	1.12497e-06	3.5593e-05
HNF1A	4.23773	3.92764	0.310086	4.90199	1.14797e-06	3.6258e-05
DACT3	6.32251	6.71064	-0.388123	-4.9008	1.15474e-06	3.6409e-05
HAVCR2	8.29388	8.61106	-0.317181	-4.90016	1.1584e-06	3.64616e-05
SIPA1L3	10.8277	10.6118	0.215884	4.89784	1.17176e-06	3.68191e-05
HTR1E	-0.302068	-0.996165	0.694097	4.8963	1.18073e-06	3.70374e-05
C1orf54	6.65187	6.92802	-0.276144	-4.89526	1.1868e-06	3.7164e-05
RPAP1	9.18865	9.03558	0.153069	4.89158	1.20852e-06	3.77795e-05
CILP2	7.43223	7.97494	-0.54271	-4.88845	1.22735e-06	3.83029e-05
RNF130	10.591	10.7636	-0.172562	-4.88475	1.24996e-06	3.89423e-05
NALCN	4.82388	5.45606	-0.632183	-4.88243	1.26433e-06	3.9323e-05
LATS2	8.69639	8.95564	-0.259248	-4.87869	1.28782e-06	3.99856e-05
NCRNA00152	7.60732	7.93709	-0.329765	-4.87643	1.3022e-06	4.03639e-05
UAP1	10.9703	11.1923	-0.221933	-4.87523	1.30995e-06	4.05353e-05
TPM4	13.6663	13.8876	-0.221341	-4.86921	1.34927e-06	4.16817e-05
MICA	7.87097	8.17323	-0.302264	-4.86654	1.3671e-06	4.21614e-05
MSR1	9.51903	9.8912	-0.372173	-4.86598	1.37087e-06	4.22066e-05
GPR65	6.37449	6.73179	-0.357297	-4.86286	1.39201e-06	4.27169e-05
C1orf116	8.21323	9.01962	-0.806384	-4.86285	1.39211e-06	4.27169e-05
DOK3	7.06347	7.35936	-0.295893	-4.86006	1.41132e-06	4.32342e-05
ELMO3	8.93208	8.58833	0.343748	4.85814	1.42468e-06	4.35706e-05
DIRC3	2.83233	3.29258	-0.460252	-4.85452	1.45013e-06	4.42134e-05
GLRX	8.79123	9.14219	-0.350954	-4.85429	1.45181e-06	4.42134e-05
PDE4A	8.50147	8.90348	-0.402004	-4.85413	1.45294e-06	4.42134e-05
HEG1	10.5714	10.8813	-0.309987	-4.85353	1.4572e-06	4.42694e-05
SLC7A7	8.28552	8.61656	-0.331039	-4.85184	1.46934e-06	4.45643e-05
ENTPD3	5.76113	6.41795	-0.656817	-4.84982	1.48396e-06	4.49334e-05
NEURL2	3.78297	3.47021	0.312755	4.84849	1.49364e-06	4.51518e-05
IFNGR1	10.5637	10.7803	-0.216613	-4.8461	1.51124e-06	4.55951e-05
CREB5	6.26739	6.68438	-0.416985	-4.84554	1.5154e-06	4.55951e-05
PYGL	9.82743	10.2617	-0.434277	-4.84521	1.5178e-06	4.55951e-05
ZNF750	6.91961	6.39684	0.522779	4.84515	1.51826e-06	4.55951e-05
LAMA5	11.1332	10.8389	0.294289	4.84084	1.55059e-06	4.6446e-05
KANK4	7.02109	7.698	-0.676915	-4.8407	1.55166e-06	4.6446e-05
IKBKB	10.6023	10.3137	0.288612	4.83776	1.57413e-06	4.70415e-05
JAZF1	8.09089	8.33272	-0.24183	-4.83565	1.59044e-06	4.74517e-05
SP100	10.5209	10.742	-0.22112	-4.83264	1.61398e-06	4.80757e-05
MAP4K4	11.0826	11.3355	-0.252912	-4.83182	1.62051e-06	4.81917e-05
DR1	10.1649	10.319	-0.154064	-4.83098	1.62717e-06	4.83115e-05
GPNMB	11.918	12.2891	-0.371059	-4.8293	1.64051e-06	4.86287e-05
GNAI3	11.2108	11.3511	-0.140241	-4.82838	1.64787e-06	4.8768e-05
IKBIP	8.27765	8.47863	-0.200985	-4.8275	1.65501e-06	4.89003e-05
MCOLN2	5.37214	5.83313	-0.460987	-4.82549	1.67127e-06	4.93012e-05
TCF7L2	8.835	9.16603	-0.331026	-4.82445	1.67982e-06	4.94736e-05
EBF1	7.20217	7.57845	-0.376279	-4.81833	1.73061e-06	5.0868e-05
LAMC1	11.9822	12.2716	-0.289382	-4.81808	1.73272e-06	5.0868e-05
INHBA	8.08513	8.56667	-0.481536	-4.81732	1.73916e-06	5.09755e-05
BTN3A3	8.75177	9.07022	-0.318453	-4.81613	1.74926e-06	5.11897e-05
C13orf33	6.57694	7.03862	-0.461682	-4.81549	1.7547e-06	5.12669e-05
TNFAIP8	8.11883	8.4187	-0.299872	-4.81421	1.76568e-06	5.15056e-05
CEACAM16	-0.887729	-1.40916	0.521431	4.81365	1.77054e-06	5.15652e-05
COMP	10.0603	10.808	-0.747625	-4.81121	1.79169e-06	5.20985e-05
PPP1R3F	6.0275	5.7007	0.326804	4.81031	1.79954e-06	5.22437e-05
SYNC	7.75762	8.23351	-0.475882	-4.80845	1.81584e-06	5.26334e-05
HMCN1	8.93923	9.48011	-0.540881	-4.80513	1.84542e-06	5.34065e-05
PDCD1LG2	5.84476	6.28362	-0.438864	-4.80469	1.84935e-06	5.34357e-05
NAIF1	7.73277	7.58679	0.14598	4.80413	1.85442e-06	5.34648e-05
ANKH	10.4667	10.8027	-0.336006	-4.80393	1.85619e-06	5.34648e-05
TMEM200A	7.33762	7.72424	-0.386616	-4.80309	1.86375e-06	5.35982e-05
BCKDHA	9.89097	9.69801	0.192963	4.80273	1.86708e-06	5.36099e-05
APOL6	10.6701	11.0212	-0.351165	-4.80137	1.87945e-06	5.38806e-05
PTCD1	8.6569	8.48111	0.175788	4.80039	1.88836e-06	5.40513e-05
TAX1BP3	10.7174	10.9464	-0.22905	-4.7986	1.9049e-06	5.44396e-05
SLC5A10	1.36092	0.854407	0.506517	4.79073	1.97893e-06	5.63993e-05
MCM3AP	11.1988	11.0136	0.185233	4.79066	1.97962e-06	5.63993e-05
TBX18	5.84726	6.31924	-0.471982	-4.78924	1.99324e-06	5.65861e-05
PLXDC2	9.36276	9.73379	-0.371037	-4.78911	1.99451e-06	5.65861e-05
CDKN2B	8.57005	8.93192	-0.361872	-4.78902	1.99545e-06	5.65861e-05
DGKI	3.00868	3.46995	-0.461275	-4.78767	2.00849e-06	5.68305e-05
PFKFB2	8.90438	9.25788	-0.3535	-4.78749	2.01027e-06	5.68305e-05
TSHZ3	7.88479	8.22645	-0.341664	-4.78546	2.03014e-06	5.72603e-05
FOSL1	4.83637	5.37497	-0.538596	-4.7853	2.03173e-06	5.72603e-05
DNAJB4	8.16294	8.40798	-0.245041	-4.78465	2.0381e-06	5.73518e-05
POM121C	9.78635	9.63873	0.147622	4.78303	2.05414e-06	5.7612e-05
CACNA2D4	5.29177	5.6173	-0.325531	-4.78299	2.05449e-06	5.7612e-05
AIF1	8.26613	8.58117	-0.315038	-4.78276	2.05678e-06	5.7612e-05
SLC2A3	8.91641	9.27323	-0.356825	-4.78163	2.06809e-06	5.78403e-05
NAP1L3	5.68956	6.09071	-0.40115	-4.77907	2.09384e-06	5.84712e-05
DNAJA4	10.6051	10.2517	0.353475	4.77851	2.09953e-06	5.84758e-05
PRTN3	0.382461	-0.378871	0.761332	4.77843	2.10039e-06	5.84758e-05
C10orf55	3.06839	3.49783	-0.429446	-4.77767	2.10809e-06	5.86011e-05
TIAM2	6.17573	6.54932	-0.373592	-4.77668	2.11821e-06	5.87933e-05
SFXN5	8.99095	8.60273	0.388227	4.77544	2.13093e-06	5.90568e-05
OSMR	9.46385	9.85842	-0.394566	-4.77171	2.16965e-06	6.0039e-05
ITGAV	11.6965	11.9602	-0.263748	-4.77004	2.1872e-06	6.04334e-05
SLC8A2	2.85816	2.05053	0.807635	4.76942	2.19377e-06	6.05235e-05
FBRSL1	9.04394	8.84201	0.201928	4.76878	2.20053e-06	6.06189e-05
POM121	11.0674	10.9166	0.150835	4.76715	2.21793e-06	6.10065e-05
MS4A8B	2.27019	1.19033	1.07986	4.76573	2.23313e-06	6.13325e-05
YOD1	8.01265	8.38071	-0.368054	-4.75973	2.29878e-06	6.29783e-05
SFRP4	10.1828	10.7984	-0.615601	-4.75962	2.29993e-06	6.29783e-05
PDDC1	9.90253	9.68637	0.216165	4.75882	2.30881e-06	6.3127e-05
KRBA1	7.63111	7.35887	0.272241	4.7584	2.31346e-06	6.31598e-05
AKT3	8.64608	9.06292	-0.41684	-4.75293	2.37523e-06	6.47498e-05
CEP250	9.90692	9.66592	0.240999	4.74921	2.41808e-06	6.58199e-05
COL5A3	9.25246	9.67823	-0.425766	-4.74673	2.44715e-06	6.64742e-05
PAH	2.66101	1.62242	1.03858	4.74654	2.44938e-06	6.64742e-05
FKBP14	7.669	7.95331	-0.284311	-4.74452	2.47321e-06	6.70217e-05
BCL10	8.85716	9.00549	-0.148334	-4.74369	2.48317e-06	6.71922e-05
LOC158572	5.05183	4.81085	0.240978	4.74115	2.51364e-06	6.79165e-05
ZEB2	9.09981	9.41024	-0.310429	-4.7394	2.53485e-06	6.83887e-05
NHEDC1	2.392	1.99193	0.400075	4.739	2.53973e-06	6.84196e-05
PDGFRA	9.71978	10.1971	-0.477368	-4.73787	2.55355e-06	6.86909e-05
PARVA	10.7765	10.9649	-0.188359	-4.73591	2.57765e-06	6.92375e-05
SMYD4	7.98875	7.83143	0.157316	4.73489	2.59028e-06	6.93919e-05
KDM3B	11.3472	11.1936	0.153603	4.73483	2.59097e-06	6.93919e-05
CAV2	8.69826	9.05873	-0.360463	-4.7341	2.60012e-06	6.95351e-05
GLIPR2	8.81856	9.201	-0.382443	-4.73248	2.62033e-06	6.99734e-05
C10orf72	8.10019	8.49307	-0.392884	-4.73172	2.62996e-06	7.01284e-05
C5orf46	4.44594	5.1659	-0.719964	-4.73048	2.64563e-06	7.04038e-05
CUL7	10.3262	10.1277	0.198515	4.7303	2.64797e-06	7.04038e-05
PANX1	8.86124	9.0508	-0.189563	-4.72943	2.65903e-06	7.05954e-05
ZNF623	9.51953	9.26183	0.257705	4.72875	2.66759e-06	7.07201e-05
CACNB3	9.57846	9.30348	0.274972	4.72816	2.67514e-06	7.08177e-05
PID1	5.9576	6.42372	-0.466121	-4.72733	2.68584e-06	7.09983e-05
HCFC1	11.0713	10.9379	0.133436	4.72612	2.7015e-06	7.13096e-05
PECAM1	9.78853	10.0617	-0.273144	-4.72309	2.74095e-06	7.22467e-05
TIGD5	7.55766	7.26511	0.29255	4.72213	2.75354e-06	7.24743e-05
ZBTB46	7.64088	7.38088	0.259996	4.72079	2.77124e-06	7.27776e-05
NTNG2	3.81308	4.18651	-0.37343	-4.72066	2.77301e-06	7.27776e-05
CHI3L2	7.14583	8.02274	-0.87691	-4.72011	2.78029e-06	7.28642e-05
STK17B	9.62798	9.90962	-0.281642	-4.7164	2.83007e-06	7.4063e-05
CYP26A1	3.42273	4.23062	-0.807894	-4.71487	2.85083e-06	7.44999e-05
APBB1IP	7.85854	8.21037	-0.351824	-4.7144	2.8572e-06	7.45599e-05
CPSF1	10.7221	10.4849	0.237204	4.71161	2.89561e-06	7.54546e-05
LAIR1	8.58115	8.90542	-0.324272	-4.70651	2.96695e-06	7.7194e-05
GPR132	6.17884	6.55817	-0.379334	-4.70622	2.97104e-06	7.7194e-05
SCNN1G	5.87993	4.99926	0.880663	4.70583	2.97659e-06	7.7194e-05
EYA4	2.13071	2.90211	-0.771401	-4.70564	2.97921e-06	7.7194e-05
GPR84	4.64101	5.09118	-0.450171	-4.70339	3.01146e-06	7.79194e-05
CD74	14.7688	15.1331	-0.364319	-4.70188	3.03317e-06	7.83705e-05
KCNT2	2.8115	3.26667	-0.455175	-4.70027	3.05653e-06	7.87802e-05
FOXQ1	3.64681	4.30096	-0.654151	-4.70019	3.05763e-06	7.87802e-05
SYP	5.74987	5.18531	0.564562	4.69784	3.09219e-06	7.95588e-05
PRKCDBP	7.4167	7.79088	-0.374179	-4.69726	3.10067e-06	7.96651e-05
GAD1	2.07693	2.96175	-0.884819	-4.69596	3.11987e-06	8.00461e-05
HLA-DPA1	12.0908	12.4717	-0.38092	-4.69127	3.19044e-06	8.17421e-05
IL15	5.21111	5.60023	-0.389125	-4.68918	3.22222e-06	8.24411e-05
CELF3	0.755795	-0.0821281	0.837923	4.68843	3.23369e-06	8.26193e-05
KATNB1	8.38968	8.18357	0.206108	4.68692	3.25712e-06	8.30203e-05
PERP	11.9956	12.3837	-0.388104	-4.68683	3.25845e-06	8.30203e-05
FHL1	8.783	9.25395	-0.47095	-4.68585	3.2737e-06	8.32929e-05
OLR1	8.0885	8.52091	-0.432405	-4.68199	3.33427e-06	8.46918e-05
LRDD	7.85486	7.57743	0.277426	4.68174	3.33815e-06	8.46918e-05
DCX	2.90742	1.86162	1.0458	4.68147	3.34255e-06	8.46918e-05
ESRP2	10.2682	10.0448	0.223361	4.67845	3.3907e-06	8.5793e-05
S100A11	12.9155	13.2191	-0.303608	-4.67726	3.40997e-06	8.61618e-05
PLS3	10.9274	11.2681	-0.340717	-4.67696	3.41476e-06	8.6164e-05
SYT11	8.13273	8.42668	-0.293951	-4.67591	3.43189e-06	8.64771e-05
EPB41	10.3902	10.1789	0.211342	4.67448	3.45521e-06	8.69344e-05
HOXC8	6.3276	6.64771	-0.320113	-4.67422	3.45953e-06	8.69344e-05
LRRC61	8.30323	8.05105	0.252186	4.67379	3.46656e-06	8.69916e-05
RAP1B	10.9842	11.1359	-0.151692	-4.67277	3.48336e-06	8.72938e-05
FAM83H	11.4812	11.2131	0.268176	4.6707	3.51776e-06	8.80352e-05
HDHD2	9.63102	9.44581	0.185214	4.66916	3.54349e-06	8.85583e-05
FPR1	6.25206	6.66508	-0.413025	-4.66847	3.55513e-06	8.87282e-05
EFEMP2	9.47995	9.8078	-0.327852	-4.66584	3.59967e-06	8.97175e-05
LLGL1	9.42004	9.22207	0.197972	4.66542	3.60687e-06	8.97747e-05
TNFSF12-TNFSF13	5.163	6.16705	-1.00405	-4.6634	3.64139e-06	9.0511e-05
HHIPL1	5.81155	6.19905	-0.387501	-4.65987	3.70275e-06	9.19114e-05
CPLX2	0.292866	-0.738314	1.03118	4.65942	3.71067e-06	9.19833e-05
EGLN3	9.01871	9.50369	-0.484982	-4.6538	3.81058e-06	9.43323e-05
ADAMTS14	6.30027	6.76556	-0.465286	-4.65221	3.83941e-06	9.49178e-05
HOXB9	4.12136	4.69164	-0.570273	-4.65119	3.85784e-06	9.52449e-05
PPEF1	5.16439	5.64258	-0.478187	-4.65043	3.87182e-06	9.54613e-05
CCDC82	7.40714	7.72564	-0.3185	-4.64972	3.88465e-06	9.56491e-05
DIDO1	10.9809	10.8231	0.157848	4.64712	3.93273e-06	9.67029e-05
UCHL1	6.83504	7.38949	-0.554457	-4.6466	3.94241e-06	9.6715e-05
LRRC25	6.63388	6.93449	-0.300606	-4.64642	3.94573e-06	9.6715e-05
RP1	3.52547	2.65871	0.866758	4.64624	3.94906e-06	9.6715e-05
EN1	5.07418	5.83927	-0.765094	-4.64475	3.97694e-06	9.72679e-05
CBX4	9.80224	9.52292	0.279321	4.64345	4.00146e-06	9.76331e-05
PCDH7	8.24414	8.70361	-0.459476	-4.64339	4.00254e-06	9.76331e-05
SLIT1	3.3812	2.59905	0.782144	4.64217	4.02556e-06	9.80642e-05
ZNF469	8.45501	8.88506	-0.430052	-4.64087	4.05025e-06	9.85346e-05
TMEM106C	10.7876	10.5571	0.230465	4.63949	4.07669e-06	9.90463e-05
ZNF438	7.57495	7.75889	-0.183938	-4.63815	4.10254e-06	9.95423e-05
C17orf100	5.33933	5.08562	0.253702	4.63625	4.13938e-06	0.000100225
EPS15	10.6497	10.7803	-0.130581	-4.6359	4.14628e-06	0.000100225
FLI1	8.26269	8.54468	-0.281992	-4.63586	4.14708e-06	0.000100225
STON1	7.73456	8.09435	-0.359793	-4.63533	4.15746e-06	0.000100343
ZNF517	8.11429	7.8682	0.246091	4.63464	4.17099e-06	0.000100534
C12orf59	4.15716	4.51305	-0.355885	-4.63437	4.17636e-06	0.000100534
LOC100130987	3.30423	2.94618	0.358048	4.63407	4.18212e-06	0.000100541
SGMS2	8.27744	8.67135	-0.393914	-4.63241	4.21499e-06	0.000101198
BRAF	7.67449	7.44618	0.228302	4.63113	4.24036e-06	0.000101674
DHPS	9.8239	9.64462	0.179277	4.63079	4.24731e-06	0.000101708
LIPC	1.70668	2.19105	-0.484371	-4.62488	4.36683e-06	0.00010437
C12orf70	0.632531	1.12129	-0.488757	-4.62473	4.36986e-06	0.00010437
SLC46A1	9.73937	9.42691	0.31246	4.62365	4.39229e-06	0.000104385
MSRB3	9.2058	9.59157	-0.385769	-4.62361	4.39296e-06	0.000104385
COBLL1	9.26916	9.57474	-0.305582	-4.62341	4.39721e-06	0.000104385
PRR16	5.00881	5.41258	-0.403767	-4.62338	4.39772e-06	0.000104385
KDELC2	9.64281	9.87861	-0.235799	-4.62332	4.39899e-06	0.000104385
CORO1C	10.9281	11.1297	-0.201511	-4.62231	4.41986e-06	0.000104745
SWAP70	10.6522	10.8445	-0.192319	-4.62115	4.44415e-06	0.000105184
GSTP1	10.6417	11.1466	-0.504912	-4.61939	4.48085e-06	0.000105916
COTL1	10.787	11.1147	-0.327711	-4.61887	4.49182e-06	0.000106038
FLJ42709	5.70018	6.10566	-0.405472	-4.61859	4.49787e-06	0.000106044
PODNL1	6.87191	7.32335	-0.451439	-4.61768	4.51698e-06	0.000106358
LRRC31	3.0765	4.33958	-1.26308	-4.61717	4.52788e-06	0.000106478
SFRS14	10.4723	10.294	0.178274	4.61669	4.53805e-06	0.00010658
MAP3K10	7.54992	7.31214	0.237779	4.61626	4.54717e-06	0.000106658
SELPLG	8.7528	9.08673	-0.333934	-4.61584	4.55623e-06	0.000106734
FBF1	7.38326	7.1076	0.275659	4.61548	4.56388e-06	0.000106776
ANGPT1	5.55413	5.99497	-0.440839	-4.61188	4.6417e-06	0.000108458
TSPAN5	6.75269	6.23349	0.519202	4.61057	4.67025e-06	0.000108983
IFFO1	6.92829	7.22649	-0.298195	-4.61024	4.67734e-06	0.000108983
ENHO	5.40018	4.69883	0.701344	4.61003	4.68202e-06	0.000108983
ZNF267	8.56329	8.73798	-0.174691	-4.60917	4.70087e-06	0.000109283
DOCK11	8.09955	8.47292	-0.373374	-4.60788	4.72934e-06	0.000109806
COL6A2	13.3504	13.7389	-0.388502	-4.60581	4.77544e-06	0.000110736
ABCC9	7.42034	7.79741	-0.377071	-4.60508	4.7919e-06	0.000110977
SIGIRR	9.48867	9.18265	0.306014	4.6046	4.80253e-06	0.000111028
OSBP2	7.40684	7.07073	0.33611	4.60444	4.80623e-06	0.000111028
HOXA10	6.07452	6.55269	-0.478179	-4.60259	4.84797e-06	0.000111851
IQCE	9.92251	9.71025	0.212263	4.59963	4.91564e-06	0.00011327
PLEK2	7.01322	7.33049	-0.317268	-4.5984	4.94394e-06	0.000113607
GRIPAP1	9.81597	9.65132	0.164651	4.59832	4.94589e-06	0.000113607
SPG7	9.83846	9.68281	0.155655	4.59819	4.94886e-06	0.000113607
CCDC121	6.92582	6.75414	0.171681	4.59788	4.95592e-06	0.000113626
ENO1	13.8411	14.1072	-0.266149	-4.59727	4.97022e-06	0.000113808
PLEKHO2	9.64258	9.87902	-0.236435	-4.59701	4.97626e-06	0.000113808
NFKBIL2	8.42288	8.07003	0.352847	4.59431	5.03945e-06	0.000115109
FCGR2A	9.53504	9.82119	-0.286149	-4.59378	5.05185e-06	0.000115249
OBSL1	10.3259	10.0207	0.305191	4.59323	5.06489e-06	0.000115355
TIGD3	4.10865	3.75066	0.357996	4.59288	5.07319e-06	0.000115355
MFSD3	8.50354	8.17786	0.325683	4.59278	5.07541e-06	0.000115355
SNAI1	6.52889	6.86789	-0.338997	-4.58835	5.18157e-06	0.000117622
TBC1D9B	11.8392	11.6954	0.143798	4.5876	5.19965e-06	0.000117887
SEC23A	10.1379	10.3619	-0.224039	-4.58536	5.25434e-06	0.000118979
OPRD1	0.245738	-0.477564	0.723301	4.58316	5.30845e-06	0.000120022
IRAK3	7.27858	7.74584	-0.467261	-4.58296	5.31351e-06	0.000120022
SSPN	8.97436	9.31219	-0.337829	-4.58128	5.35527e-06	0.000120817
CHD6	10.89	10.665	0.225037	4.58092	5.36429e-06	0.000120871
DEAF1	9.25265	9.03467	0.21798	4.58042	5.37688e-06	0.000120983
TRIM22	9.6627	10.003	-0.340269	-4.58	5.38741e-06	0.000120983
ARHGAP26	8.31332	8.66417	-0.350844	-4.5799	5.38983e-06	0.000120983
NRG1	3.85642	4.5596	-0.703179	-4.57967	5.39566e-06	0.000120983
S100P	7.61463	8.59885	-0.984216	-4.57698	5.46374e-06	0.00012236
HOMER2	8.69642	8.32447	0.371951	4.57669	5.47111e-06	0.000122375
KCTD12	10.6291	10.9323	-0.303186	-4.57487	5.51746e-06	0.000123261
PPP2R3B	7.25556	6.99494	0.260614	4.5727	5.57367e-06	0.00012423
C1orf162	7.41751	7.73279	-0.31528	-4.57256	5.57718e-06	0.00012423
NUMB	10.4243	10.561	-0.136738	-4.57241	5.58115e-06	0.00012423
ARSB	8.4351	8.67514	-0.240036	-4.57185	5.59569e-06	0.000124402
LRRC16B	3.86251	3.30326	0.559252	4.57132	5.60955e-06	0.000124559
CCL11	3.77693	4.36444	-0.587507	-4.57094	5.61932e-06	0.000124625
FGD5	8.78996	9.13301	-0.34305	-4.57029	5.63639e-06	0.000124853
MMP1	6.53057	7.50264	-0.972069	-4.56931	5.66202e-06	0.000125121
PCSK9	2.7535	3.44607	-0.692563	-4.56931	5.66215e-06	0.000125121
SLC44A3	7.60568	7.94364	-0.337966	-4.56879	5.67577e-06	0.000125271
LRTM2	2.38657	1.46742	0.919154	4.56789	5.69978e-06	0.000125538
RBMS2	9.50654	9.6948	-0.188263	-4.56782	5.70161e-06	0.000125538
ULK3	9.47458	9.28957	0.185	4.56704	5.72208e-06	0.000125838
KDM5C	11.5388	11.4073	0.131532	4.55958	5.92393e-06	0.00013012
CALU	12.2328	12.4569	-0.224138	-4.55906	5.93824e-06	0.000130279
FTL	14.6915	14.9348	-0.243317	-4.55737	5.98491e-06	0.000130918
ADAM21	2.2458	2.70295	-0.457158	-4.55725	5.98825e-06	0.000130918
LLGL2	10.5503	10.2895	0.260811	4.55723	5.98885e-06	0.000130918
VCL	11.752	11.9554	-0.203417	-4.55612	6.01986e-06	0.000131377
PAG1	7.90164	8.21384	-0.312192	-4.55596	6.02418e-06	0.000131377
CORIN	5.9704	6.56912	-0.598719	-4.55466	6.06057e-06	0.000131956
FAM113A	8.79691	8.58127	0.215641	4.5545	6.06513e-06	0.000131956
VPS53	9.80584	9.65588	0.149954	4.55417	6.07441e-06	0.000131986
PALLD	12.0265	12.3148	-0.288254	-4.55394	6.08093e-06	0.000131986
RAB27A	8.67047	8.91642	-0.245948	-4.55344	6.09499e-06	0.000132135
CD248	9.44251	9.76295	-0.320435	-4.55087	6.16814e-06	0.000133409
REPIN1	11.178	10.9985	0.179529	4.55086	6.16834e-06	0.000133409
SLC20A1	10.5864	10.7577	-0.171296	-4.54631	6.29968e-06	0.000135997
SLC31A2	8.50689	8.80128	-0.294385	-4.54621	6.30282e-06	0.000135997
RRAS	9.0378	9.28225	-0.244451	-4.54498	6.33861e-06	0.000136608
DSCAML1	3.03633	2.28897	0.747368	4.54464	6.34878e-06	0.000136667
ST6GALNAC3	5.00961	5.33983	-0.330217	-4.54348	6.38268e-06	0.000137078
ZNF512B	9.79177	9.58936	0.202416	4.54348	6.38285e-06	0.000137078
TAB1	9.35744	9.194	0.163435	4.54259	6.40914e-06	0.000137481
TMEM156	3.98473	4.54002	-0.555284	-4.5419	6.42976e-06	0.000137702
ADAMTS2	8.58933	9.06326	-0.473926	-4.54174	6.43445e-06	0.000137702
TSNARE1	7.75011	7.47216	0.277952	4.54102	6.45586e-06	0.000137999
SS18L1	9.01737	8.80281	0.214553	4.53938	6.50505e-06	0.000138888
ATP6V1B1	7.6233	6.85461	0.768687	4.53872	6.52493e-06	0.00013904
HMGXB3	10.379	10.239	0.139988	4.53864	6.52735e-06	0.00013904
ZNF707	8.08369	7.83058	0.253105	4.53661	6.58874e-06	0.000140185
CHST6	4.75428	5.33123	-0.576948	-4.53365	6.67953e-06	0.000141952
MLKL	7.2755	7.55417	-0.278673	-4.53253	6.71425e-06	0.000142524
AP2A2	10.6721	10.5402	0.131913	4.52973	6.80151e-06	0.000144209
ARHGAP42	6.55497	6.92031	-0.365349	-4.52947	6.80966e-06	0.000144215
PRPS1	9.56085	9.78593	-0.225079	-4.52654	6.9022e-06	0.000146006
VAV2	10.2212	10.0298	0.191431	4.52547	6.9364e-06	0.00014656
TBCD	10.8989	10.7047	0.194161	4.52437	6.97171e-06	0.000147137
KLRD1	4.13577	4.6685	-0.532725	-4.52307	7.01349e-06	0.000147848
MBLAC2	7.65915	7.43712	0.222034	4.52054	7.09594e-06	0.000149414
FLRT2	7.4648	7.92176	-0.456967	-4.51945	7.13153e-06	0.000149991
B4GALNT4	8.70471	8.29975	0.404961	4.51908	7.14367e-06	0.000150074
TPST1	7.63809	7.89696	-0.258866	-4.51862	7.15885e-06	0.000150221
PPP1R3G	3.12387	3.52079	-0.396919	-4.51648	7.22986e-06	0.000151537
PAX1	1.54139	2.35976	-0.81837	-4.51569	7.25622e-06	0.000151768
TMEM158	6.29458	6.85301	-0.558425	-4.51565	7.25743e-06	0.000151768
ARFGAP3	9.94011	10.1678	-0.227655	-4.51534	7.26789e-06	0.000151813
AKR1B1	9.14196	9.42505	-0.283088	-4.51076	7.42259e-06	0.000154868
SCHIP1	7.06007	7.38541	-0.32534	-4.51036	7.4362e-06	0.000154976
SAMD9L	9.53565	9.92705	-0.391401	-4.50855	7.49829e-06	0.000155905
ZNF238	9.29655	9.96071	-0.664163	-4.50855	7.4985e-06	0.000155905
SIX4	8.86236	8.52686	0.3355	4.50818	7.51125e-06	0.000155905
HOXA1	3.63979	4.00229	-0.362501	-4.50807	7.51481e-06	0.000155905
RXRA	10.9521	10.7436	0.208457	4.50588	7.59075e-06	0.000157302
DDX23	11.4191	11.2907	0.128395	4.50445	7.641e-06	0.000158164
CLEC11A	7.61316	7.99662	-0.383464	-4.50407	7.65431e-06	0.000158261
ETS1	10.785	11.0843	-0.299251	-4.50324	7.68354e-06	0.000158686
ZSCAN2	8.22144	8.04449	0.176949	4.50079	7.77047e-06	0.00016026
OAF	8.84909	9.10428	-0.255187	-4.5006	7.77726e-06	0.00016026
KLHDC10	9.73674	9.49581	0.240932	4.50019	7.79184e-06	0.000160381
GTF2IRD1	9.4729	9.29969	0.173218	4.49984	7.80448e-06	0.00016046
GPR4	7.22635	7.47431	-0.247956	-4.49863	7.84793e-06	0.000161122
JRKL	7.588	7.90906	-0.321055	-4.49845	7.85425e-06	0.000161122
MAPK8IP2	8.56214	7.98322	0.578914	4.49782	7.87712e-06	0.000161298
MSI1	5.39719	4.63115	0.766036	4.49752	7.888e-06	0.000161298
SCGN	1.53822	0.572432	0.96579	4.49748	7.88923e-06	0.000161298
CD83	8.31834	8.6155	-0.297158	-4.49723	7.89832e-06	0.000161304
RNASE1	10.5113	10.8683	-0.357013	-4.49612	7.93873e-06	0.000161948
BDNF	2.79355	2.1641	0.629448	4.49565	7.95594e-06	0.000162062
FOXF2	5.3885	5.76556	-0.377056	-4.49548	7.96198e-06	0.000162062
LRBA	11.7735	11.4897	0.283715	4.49495	7.98148e-06	0.000162149
C9orf30	7.78631	7.99778	-0.211474	-4.49488	7.98398e-06	0.000162149
IL1B	5.75346	6.21838	-0.464922	-4.49422	8.00826e-06	0.000162462
TTC4	9.14527	9.28242	-0.13715	-4.49378	8.02427e-06	0.000162607
ODF2L	8.74732	8.98989	-0.242575	-4.49247	8.0725e-06	0.000163404
LRRC56	6.99406	6.55767	0.436385	4.4916	8.10467e-06	0.000163734
ZFHX4	7.5006	7.94282	-0.442221	-4.49114	8.12201e-06	0.000163734
GLIS1	2.86615	3.38913	-0.52298	-4.49111	8.12285e-06	0.000163734
MACROD1	7.61424	7.30531	0.308931	4.49051	8.14552e-06	0.000163734
SLC37A2	8.04747	8.42432	-0.376854	-4.49046	8.14712e-06	0.000163734
OGFRL1	8.7103	9.03124	-0.320936	-4.49046	8.1474e-06	0.000163734
RWDD3	7.67996	7.84415	-0.164185	-4.49035	8.15139e-06	0.000163734
SEMA3F	10.9259	10.6434	0.282466	4.48918	8.19509e-06	0.000164431
LIN7B	5.04363	4.71918	0.324451	4.48873	8.21192e-06	0.000164589
FAM101B	8.49963	8.80181	-0.302177	-4.48824	8.23036e-06	0.000164778
ENTHD1	1.5688	2.13095	-0.562145	-4.48691	8.28084e-06	0.000165607
HECA	9.98946	10.1578	-0.168366	-4.48643	8.29888e-06	0.000165607
PLD1	7.82703	8.16698	-0.339946	-4.48643	8.29889e-06	0.000165607
AGPAT4	7.03467	7.38671	-0.352047	-4.48553	8.33312e-06	0.000166109
BCAP29	10.109	10.279	-0.17001	-4.48419	8.38435e-06	0.000166785
PRKAA1	9.98847	10.2419	-0.253425	-4.48417	8.38524e-06	0.000166785
MZF1	7.99385	7.72488	0.268967	4.48326	8.42034e-06	0.000167302
EVI2B	8.26827	8.64037	-0.372098	-4.48298	8.43087e-06	0.00016733
SNAP25	3.66047	2.93686	0.723604	4.47963	8.56116e-06	0.000169731
KRT7	11.524	12.2675	-0.743528	-4.47929	8.57432e-06	0.000169809
COL2A1	5.37837	4.08045	1.29792	4.47898	8.58642e-06	0.000169865
LAT2	7.51011	7.7958	-0.285688	-4.47841	8.60912e-06	0.00017013
PICALM	11.751	11.9049	-0.153935	-4.47767	8.63796e-06	0.000170506
HSPB11	8.50213	8.69653	-0.194397	-4.47745	8.64678e-06	0.000170506
HAND2	4.30791	4.73447	-0.426559	-4.47656	8.68187e-06	0.000171014
MS4A7	9.24872	9.71836	-0.46964	-4.47629	8.69285e-06	0.000171047
KBTBD8	5.02371	5.37161	-0.347902	-4.47415	8.77816e-06	0.00017254
TSPYL3	4.98747	4.60842	0.379049	4.47387	8.78914e-06	0.000172571
KIAA1984	3.51847	3.00996	0.508509	4.47313	8.81897e-06	0.000172971
FKBP1A	11.9655	12.1308	-0.165272	-4.47185	8.87076e-06	0.000173801
TUBB6	9.91806	10.2166	-0.298509	-4.47084	8.91157e-06	0.000174414
TMEM37	6.88208	7.23242	-0.350338	-4.46851	9.00706e-06	0.000176094
CD4	9.95072	10.2778	-0.327099	-4.46738	9.05347e-06	0.000176813
TICAM2	6.6588	6.99236	-0.333562	-4.46476	9.16213e-06	0.000178745
CCDC22	9.04081	8.90214	0.138664	4.46421	9.18531e-06	0.000179006
C6orf59	1.34157	1.76978	-0.428212	-4.46306	9.23328e-06	0.00017975
SCT	1.78079	2.40979	-0.628998	-4.46262	9.25216e-06	0.000179926
KIAA1949	10.2648	10.4923	-0.227447	-4.46128	9.30848e-06	0.000180703
PDZRN3	8.69789	9.06106	-0.363171	-4.4612	9.31183e-06	0.000180703
HLA-DRA	13.3835	13.7393	-0.355779	-4.45928	9.39381e-06	0.000182101
TPK1	5.774	6.0337	-0.259699	-4.45826	9.43736e-06	0.000182699
HTT	11.2665	11.0648	0.201776	4.45809	9.4446e-06	0.000182699
MPZL2	8.72391	9.12514	-0.401225	-4.4575	9.47021e-06	0.000182831
DCTN1	12.0129	11.8822	0.130728	4.45747	9.47142e-06	0.000182831
PLXNA2	8.80098	9.10831	-0.307331	-4.45695	9.49387e-06	0.000182905
RTDR1	0.685665	0.224734	0.46093	4.45692	9.49521e-06	0.000182905
PAPPA	5.9661	6.39632	-0.430221	-4.45659	9.50952e-06	0.000182988
GATC	5.08272	4.85475	0.227973	4.45622	9.52543e-06	0.000183013
MECP2	10.4948	10.3455	0.14931	4.4561	9.5308e-06	0.000183013
SLC15A3	9.01468	9.31067	-0.295995	-4.45487	9.58425e-06	0.000183847
CBFA2T2	9.83794	9.67304	0.164904	4.45309	9.66185e-06	0.000185128
CXCR4	10.4272	10.757	-0.329783	-4.45288	9.67125e-06	0.000185128
DZIP1	7.17878	7.55074	-0.371957	-4.45093	9.75739e-06	0.000186582
BIRC3	8.10976	8.55525	-0.445492	-4.44965	9.81416e-06	0.000187472
WNT2B	3.39574	3.767	-0.371266	-4.44924	9.83264e-06	0.000187629
LPHN1	10.2415	9.96706	0.274438	4.44736	9.9171e-06	0.000189044
LOC100192378	1.97807	2.4991	-0.521036	-4.4468	9.94235e-06	0.000189173
TLR2	8.17695	8.4976	-0.320657	-4.44675	9.94451e-06	0.000189173
CCDC36	2.8932	3.28653	-0.393327	-4.44572	9.99102e-06	0.00018986
ZEB1	9.18111	9.50859	-0.327482	-4.44396	1.00714e-05	0.00019119
MLL2	11.2088	11.0194	0.189356	4.44282	1.01234e-05	0.000191978
FHDC1	8.81859	8.53953	0.279066	4.4425	1.01381e-05	0.000192058
FAM89A	5.98194	6.3676	-0.385657	-4.44171	1.01748e-05	0.000192553
MYBBP1A	10.0093	9.82506	0.184226	4.44134	1.01917e-05	0.000192674
RPH3AL	7.34643	6.94942	0.397011	4.43963	1.02708e-05	0.000193913
FBXO21	10.351	10.194	0.156952	4.4394	1.02816e-05	0.000193913
GLI2	5.82244	6.23345	-0.41101	-4.43924	1.0289e-05	0.000193913
SDC2	10.5919	10.9703	-0.37836	-4.43824	1.03359e-05	0.000194544
GJA1	11.4266	11.9549	-0.52838	-4.43792	1.03507e-05	0.000194544
RABGGTA	8.83238	8.69016	0.142224	4.43785	1.03543e-05	0.000194544
GLS2	5.86598	5.38174	0.484244	4.43658	1.04141e-05	0.000195468
2018-09-11	11.1607	11.3927	-0.231959	-4.43626	1.04293e-05	0.000195469
AP3S1	9.90388	10.1066	-0.202721	-4.43612	1.04355e-05	0.000195469
LOC388152	8.01239	7.70835	0.30404	4.43453	1.05113e-05	0.000196687
NTM	7.76011	8.12922	-0.369118	-4.43128	1.06669e-05	0.000199396
HDAC5	10.2259	10.027	0.198846	4.43019	1.07198e-05	0.00020018
SAV1	9.66793	9.85038	-0.18245	-4.42759	1.08466e-05	0.000202269
LST1	6.39905	6.72894	-0.329888	-4.42729	1.08612e-05	0.000202269
ANXA2P1	5.86252	6.10534	-0.242828	-4.42722	1.08648e-05	0.000202269
RUNX1	11.7413	11.9937	-0.252419	-4.42562	1.09437e-05	0.00020353
SALL1	4.40395	4.9375	-0.533545	-4.42459	1.09948e-05	0.000204274
SLC25A25	9.09228	8.86306	0.229219	4.42347	1.10505e-05	0.000205101
DOCK4	8.38477	8.66783	-0.283061	-4.42298	1.10752e-05	0.000205351
TREM1	4.57218	5.12664	-0.554459	-4.4224	1.1104e-05	0.000205676
GCN1L1	11.5558	11.4016	0.154185	4.42101	1.11744e-05	0.000206771
KCNQ5	4.86463	5.51538	-0.650755	-4.42008	1.1221e-05	0.000207423
PTGIR	5.19459	5.49937	-0.304784	-4.41906	1.12729e-05	0.000208163
VSIG10	8.86988	8.59786	0.272025	4.41865	1.12938e-05	0.000208163
TM6SF2	2.70995	3.15043	-0.440483	-4.41863	1.12951e-05	0.000208163
AZI1	8.30758	8.0079	0.299677	4.41717	1.13697e-05	0.000209328
TRPC3	1.95078	2.34636	-0.395574	-4.41645	1.14068e-05	0.0002098
FAM125B	8.35289	8.13953	0.213356	4.41576	1.1442e-05	0.000210237
LRRC32	9.56665	9.89448	-0.32783	-4.4152	1.14713e-05	0.000210374
PTPLAD1	12.2781	12.047	0.23113	4.41518	1.14724e-05	0.000210374
CGN	10.637	10.2892	0.34774	4.41485	1.14893e-05	0.000210472
EPSTI1	7.67571	8.07701	-0.401301	-4.41412	1.15272e-05	0.000210957
C21orf58	6.8341	6.53378	0.300321	4.41217	1.16289e-05	0.000212604
APC2	2.91453	2.46343	0.4511	4.41069	1.1707e-05	0.00021382
TNFSF4	6.95189	7.31271	-0.360813	-4.40965	1.1762e-05	0.000214609
SCAMP5	8.67267	8.34844	0.324227	4.40881	1.18066e-05	0.000215209
SNX3	11.2172	11.3865	-0.169216	-4.40858	1.18187e-05	0.000215216
KIAA1199	7.62283	8.21466	-0.591829	-4.40671	1.1919e-05	0.000216826
FRAT1	7.02393	6.78192	0.242006	4.40528	1.19959e-05	0.00021801
RNF144A	8.91413	9.23589	-0.321759	-4.40347	1.20941e-05	0.000219576
TWIST2	3.79759	4.27179	-0.474204	-4.40267	1.21376e-05	0.000220147
FBLN1	11.5572	11.9373	-0.380072	-4.402	1.21746e-05	0.0002206
LOC401093	5.71116	6.03249	-0.321336	-4.39975	1.2298e-05	0.000222602
NOS2	3.01235	3.41813	-0.405786	-4.39955	1.23094e-05	0.000222602
LRRC14	9.48018	9.27252	0.207669	4.39692	1.24556e-05	0.000225025
RCN1	11.1787	11.4387	-0.259954	-4.39561	1.25295e-05	0.00022594
KIF12	8.23472	7.56338	0.671345	4.39558	1.2531e-05	0.00022594
C10orf78	6.83272	6.98985	-0.157128	-4.38919	1.28961e-05	0.000232295
LOC100134259	3.03938	3.39229	-0.352906	-4.38821	1.29526e-05	0.000233
KCNMB4	5.6783	6.06688	-0.388585	-4.38808	1.29607e-05	0.000233
LSP1	9.74137	10.069	-0.327609	-4.387	1.30234e-05	0.000233762
PCDH17	7.54023	7.84077	-0.300547	-4.38691	1.30286e-05	0.000233762
LILRA6	5.30048	5.73847	-0.437987	-4.38634	1.30622e-05	0.000234135
TMEM126B	8.75962	8.92457	-0.164943	-4.38406	1.31962e-05	0.00023607
NCF2	7.92681	8.25609	-0.329281	-4.38391	1.32052e-05	0.00023607
B2M	15.1364	15.4117	-0.275282	-4.38385	1.32088e-05	0.00023607
C6orf211	10.9054	10.4454	0.460016	4.38344	1.32333e-05	0.000236278
NUMA1	13.285	13.0804	0.204536	4.38225	1.33038e-05	0.000237305
CD93	10.6963	10.966	-0.269629	-4.38183	1.33292e-05	0.000237509
FAM110C	3.7481	3.22555	0.522555	4.38163	1.33412e-05	0.000237509
RIMS1	4.0782	3.25779	0.820413	4.37592	1.36866e-05	0.000243422
PRDM8	4.06644	4.43176	-0.365321	-4.37473	1.37599e-05	0.000244372
LOC100130015	4.09451	3.80529	0.289215	4.37462	1.37667e-05	0.000244372
IL15RA	7.0921	7.41049	-0.318393	-4.3744	1.37801e-05	0.000244374
CD300A	7.20398	7.4881	-0.284123	-4.37268	1.38868e-05	0.000246028
EXTL2	8.09187	8.27339	-0.181514	-4.37216	1.39192e-05	0.000246364
F2RL1	7.35558	7.71031	-0.354737	-4.3719	1.39349e-05	0.000246402
DLGAP3	2.92899	2.35438	0.574609	4.37155	1.39569e-05	0.000246555
PPARG	6.82689	7.22968	-0.402796	-4.37014	1.40451e-05	0.000247872
LGMN	11.0198	11.2378	-0.217984	-4.3697	1.40731e-05	0.000248128
RBMS3	4.80085	5.2275	-0.42665	-4.36926	1.41007e-05	0.000248376
RASGRP3	7.84798	8.09465	-0.246667	-4.36759	1.42063e-05	0.000249995
C20orf151	7.03684	6.73147	0.305372	4.36704	1.42415e-05	0.000250374
PDGFRB	11.668	11.9784	-0.310321	-4.36647	1.4278e-05	0.000250775
CLEC7A	7.18112	7.59495	-0.413829	-4.36595	1.43108e-05	0.000251111
ATP6AP1	12.5782	12.3951	0.18312	4.36417	1.44254e-05	0.000252723
ZFAT	8.27169	8.11343	0.158266	4.36409	1.44303e-05	0.000252723
GAPT	5.83502	6.23917	-0.404154	-4.36368	1.44568e-05	0.000252946
PASK	8.22578	8.01218	0.213596	4.36328	1.44828e-05	0.000253159
ADCY7	8.93972	9.23304	-0.293321	-4.36253	1.45315e-05	0.000253725
FYN	8.8183	9.08815	-0.269854	-4.36235	1.45429e-05	0.000253725
SSPO	4.68099	4.14423	0.536762	4.36167	1.45874e-05	0.000254165
ADORA3	7.16816	7.48495	-0.316789	-4.36154	1.45959e-05	0.000254165
ADCK5	7.19561	6.90597	0.289643	4.36117	1.462e-05	0.000254343
VAMP3	10.8517	10.9737	-0.122022	-4.35925	1.47458e-05	0.000256289
CSF1R	9.75751	10.0783	-0.320803	-4.35899	1.47624e-05	0.000256334
PLXNB1	10.8122	10.5825	0.229721	4.35878	1.47764e-05	0.000256334
PDP2	7.03808	6.79757	0.240503	4.35743	1.48661e-05	0.000257412
CSMD2	4.58801	5.08365	-0.495636	-4.35742	1.48666e-05	0.000257412
PVALB	3.81126	2.58465	1.22661	4.35672	1.49132e-05	0.000257975
CD80	4.36065	4.79655	-0.435901	-4.35625	1.49444e-05	0.000258271
C8orf55	10.0751	9.78998	0.285134	4.35545	1.49978e-05	0.00025895
GBP1	9.91549	10.3537	-0.438235	-4.35163	1.52555e-05	0.000262922
BRPF3	10.5227	10.3444	0.178225	4.35146	1.52666e-05	0.000262922
SLFN11	8.92395	9.23455	-0.310602	-4.3514	1.5271e-05	0.000262922
C14orf37	6.24241	6.61906	-0.376647	-4.3511	1.52916e-05	0.000263029
LAYN	6.7107	7.01693	-0.306229	-4.34907	1.54301e-05	0.000265063
DCLK2	6.27515	6.64701	-0.371862	-4.34895	1.54387e-05	0.000265063
TMEM47	8.61353	8.99393	-0.3804	-4.34425	1.57651e-05	0.000270248
RMND5B	9.74956	9.56204	0.187523	4.34418	1.57703e-05	0.000270248
BRI3	9.88704	10.0746	-0.187557	-4.34315	1.58425e-05	0.000271232
TNFAIP8L2	6.06787	6.37179	-0.303915	-4.34259	1.58822e-05	0.000271658
MARK2	10.8128	10.6507	0.162093	4.34079	1.60096e-05	0.000273241
CLDN4	12.1967	11.9154	0.281384	4.34073	1.6014e-05	0.000273241
TMSL3	14.3147	14.5609	-0.246199	-4.34053	1.60282e-05	0.000273241
FAM133A	1.43718	2.04689	-0.609706	-4.34044	1.60344e-05	0.000273241
TOLLIP	10.2987	10.1219	0.176823	4.34001	1.60651e-05	0.00027351
PLAG1	4.25338	4.69867	-0.445295	-4.33963	1.60924e-05	0.00027372
LRP1	12.5101	12.8411	-0.331014	-4.33848	1.6175e-05	0.00027469
ITPRIP	9.02133	9.27791	-0.256579	-4.33842	1.61794e-05	0.00027469
TBRG1	9.05684	9.21323	-0.156386	-4.33621	1.63391e-05	0.000277047
LOC100129055	-0.795868	-0.363988	-0.43188	-4.33605	1.63503e-05	0.000277047
PML	10.4422	10.6311	-0.188954	-4.33587	1.63636e-05	0.000277047
RGS12	9.25795	9.06882	0.189129	4.33485	1.64381e-05	0.000278052
GTF2A1L	0.164163	0.807388	-0.643225	-4.33417	1.64873e-05	0.000278627
TNFRSF12A	9.27522	9.63643	-0.361205	-4.3339	1.65072e-05	0.000278706
C10orf25	5.01644	5.28337	-0.266929	-4.33356	1.65319e-05	0.000278866
CNTROB	9.38326	9.23341	0.149856	4.33307	1.65684e-05	0.000279224
CCDC109B	8.26769	8.50063	-0.232944	-4.33232	1.66238e-05	0.000279901
KDELC1	7.08896	7.36026	-0.271301	-4.33089	1.67293e-05	0.000281418
PROCR	7.55326	7.81837	-0.265107	-4.32993	1.68009e-05	0.000282363
ADAMTS7	7.07357	7.4106	-0.337028	-4.32954	1.68295e-05	0.000282585
RNF157	6.60267	6.14347	0.459196	4.32901	1.68695e-05	0.000282996
PRPF6	11.6888	11.5094	0.179478	4.32862	1.68986e-05	0.000283225
MAP4K5	9.92343	10.0758	-0.152363	-4.32805	1.69417e-05	0.000283572
ABCA3	10.8889	10.5471	0.34184	4.32793	1.69502e-05	0.000283572
ELTD1	8.9366	9.21633	-0.279732	-4.32721	1.7005e-05	0.000284228
MED22	9.53388	9.38061	0.153267	4.32495	1.71761e-05	0.000286827
APOL1	10.3156	10.6485	-0.332992	-4.32357	1.7281e-05	0.000287895
TLL1	5.69569	6.19337	-0.497681	-4.32353	1.72845e-05	0.000287895
ZER1	10.6341	10.4985	0.135539	4.32349	1.72872e-05	0.000287895
CASP8	9.0442	9.22893	-0.184729	-4.32317	1.73123e-05	0.000288051
ITPRIPL2	10.9398	11.2405	-0.300673	-4.32038	1.75273e-05	0.000291363
TYROBP	9.30584	9.59725	-0.291411	-4.31921	1.7618e-05	0.000292606
ACVRL1	8.56805	8.80022	-0.232163	-4.31574	1.78909e-05	0.000296869
NR0B2	-1.02707	-1.44854	0.421462	4.31537	1.79199e-05	0.000297013
MITD1	7.53374	7.69056	-0.15682	-4.31522	1.7932e-05	0.000297013
MN1	7.43144	7.83492	-0.403479	-4.31492	1.79558e-05	0.000297138
PPAPDC3	4.83047	5.16753	-0.337053	-4.31267	1.81352e-05	0.000299836
SAR1A	11.4673	11.5962	-0.128893	-4.31105	1.82656e-05	0.000301719
SLC15A4	9.06024	9.18493	-0.124687	-4.30912	1.8422e-05	0.000303938
LPPR5	1.07245	1.70633	-0.633875	-4.30899	1.84331e-05	0.000303938
ZC3H3	9.34752	9.14832	0.199207	4.3082	1.84978e-05	0.000304732
FTH1	15.0844	15.2703	-0.185828	-4.30615	1.86657e-05	0.00030722
MMP11	12.1075	12.6526	-0.545032	-4.30566	1.8706e-05	0.000307607
EFNA4	8.49508	8.8146	-0.31952	-4.30396	1.88471e-05	0.00030965
SPIRE2	7.07504	6.72822	0.346819	4.30274	1.8949e-05	0.000311046
EIF5B	11.9247	12.0792	-0.154506	-4.30233	1.89828e-05	0.000311321
PLAGL1	7.23314	7.61552	-0.382377	-4.29812	1.93385e-05	0.00031687
LRIG3	8.07082	8.43095	-0.360127	-4.29734	1.94056e-05	0.000317686
FEZ1	6.2482	6.57433	-0.326128	-4.29514	1.95945e-05	0.000320493
RALB	10.364	10.5201	-0.156094	-4.29446	1.96532e-05	0.000321166
MCM3APAS	4.87051	4.59783	0.272679	4.28974	2.00661e-05	0.000327621
ISLR	11.0503	11.4258	-0.375467	-4.28881	2.01487e-05	0.000328677
NFATC1	8.38427	8.67466	-0.290392	-4.28721	2.02906e-05	0.000330697
DISC1	6.774	7.03106	-0.257064	-4.28692	2.0317e-05	0.000330834
FAM159A	2.63426	3.04767	-0.41341	-4.28535	2.04571e-05	0.000332818
C5orf23	6.21015	6.74785	-0.537702	-4.28466	2.05195e-05	0.000333538
ANKRD34C	-0.743959	-0.211093	-0.532867	-4.28388	2.05903e-05	0.000334392
LOC646999	3.53102	3.85861	-0.32759	-4.28308	2.06627e-05	0.00033527
RNASE6	7.73434	8.02226	-0.287919	-4.28219	2.07437e-05	0.000336287
LCP2	8.35143	8.6573	-0.30587	-4.28164	2.07934e-05	0.000336794
DNTTIP2	10.4422	10.5694	-0.127171	-4.28088	2.08631e-05	0.000337625
MARK4	9.72017	9.55928	0.160889	4.28031	2.09153e-05	0.00033817
GSTO1	10.1253	10.2896	-0.164241	-4.27843	2.1089e-05	0.000340679
C19orf45	2.72332	2.231	0.492318	4.27754	2.11714e-05	0.00034151
USP19	10.3681	10.2324	0.135714	4.27747	2.11778e-05	0.00034151
SYDE1	7.69071	7.95216	-0.261453	-4.27481	2.14272e-05	0.000345229
COL4A1	12.9441	13.195	-0.250884	-4.27444	2.1462e-05	0.000345485
HLA-DMB	9.63557	9.96208	-0.326506	-4.27386	2.15162e-05	0.000346054
GPAA1	11.3133	11.099	0.214293	4.27366	2.15351e-05	0.000346054
LINGO3	1.24731	0.584727	0.662588	4.27035	2.185e-05	0.000350806
PAK4	10.8004	10.6075	0.192843	4.26957	2.19251e-05	0.000351704
GATS	6.94434	6.67882	0.265524	4.26728	2.21463e-05	0.000354677
LOC152225	0.922455	1.7872	-0.864748	-4.26725	2.21491e-05	0.000354677
ULBP1	3.63537	4.23315	-0.597776	-4.26689	2.21843e-05	0.000354808
C7orf23	7.74192	7.92998	-0.188061	-4.26677	2.21961e-05	0.000354808
PGS1	8.92294	8.74183	0.181111	4.26605	2.22659e-05	0.000355614
ACAD10	9.0512	8.8852	0.165997	4.26474	2.23934e-05	0.000357158
ZDHHC13	8.95028	8.72586	0.22442	4.26466	2.24016e-05	0.000357158
CYBRD1	11.9602	12.3924	-0.432198	-4.26407	2.24599e-05	0.000357776
C3	12.5774	13.0041	-0.426721	-4.26242	2.26226e-05	0.000360055
FAM57B	3.85141	3.20353	0.647876	4.26212	2.26524e-05	0.000360216
RTEL1	8.58946	8.37381	0.215645	4.26098	2.2765e-05	0.000361693
COASY	10.5985	10.4068	0.191726	4.2584	2.30236e-05	0.000365485
SPTBN4	5.4773	4.92078	0.556521	4.25761	2.31032e-05	0.00036643
LGI2	6.19184	6.55322	-0.361379	-4.25703	2.31621e-05	0.000367047
KCNH6	-0.0267568	-0.696604	0.669848	4.25482	2.33873e-05	0.000370296
ZNF516	8.32524	7.91641	0.408831	4.25037	2.38457e-05	0.000377228
NUDT10	4.30049	4.81424	-0.513751	-4.24974	2.39118e-05	0.000377947
MX2	8.72065	9.06855	-0.347896	-4.24917	2.39712e-05	0.000378559
SLC9A3R1	12.5335	12.1715	0.361939	4.24668	2.42331e-05	0.000382365
PRRT3	8.10574	7.70841	0.397324	4.24517	2.43932e-05	0.000384406
EDNRA	9.01	9.34158	-0.331574	-4.24507	2.44044e-05	0.000384406
CDK20	7.50415	7.31707	0.187079	4.24384	2.45349e-05	0.00038613
TSEN54	9.09536	8.89779	0.197576	4.24344	2.45778e-05	0.000386473
C3AR1	8.18512	8.47894	-0.293824	-4.24323	2.46002e-05	0.000386493
GRTP1	8.22201	7.95325	0.268761	4.24285	2.46414e-05	0.000386809
CC2D1A	9.73245	9.56808	0.164373	4.24171	2.47638e-05	0.000388397
KIAA0100	12.403	12.1784	0.224626	4.24048	2.48969e-05	0.000389958
RPS10P7	6.011	5.78122	0.229779	4.2404	2.49059e-05	0.000389958
MPZL1	12.0284	12.2079	-0.179569	-4.23983	2.49674e-05	0.000390452
TPM1	12.2884	12.5362	-0.247839	-4.23969	2.49832e-05	0.000390452
ARIH2	10.3471	10.223	0.124131	4.23952	2.50014e-05	0.000390452
C6orf114	3.07686	3.40717	-0.330308	-4.23863	2.50992e-05	0.000391645
GALR1	-1.31414	-0.954082	-0.360061	-4.23552	2.54414e-05	0.000396647
SDR39U1	8.98733	8.80474	0.182596	4.23191	2.58438e-05	0.000402579
DHX37	9.04411	8.88726	0.15685	4.2303	2.60251e-05	0.000405058
CD300C	4.71022	5.04248	-0.332258	-4.22974	2.60893e-05	0.000405712
RASA4P	6.64487	6.35446	0.290404	4.22924	2.61459e-05	0.000405946
DDX51	8.79512	8.62711	0.168004	4.22921	2.61486e-05	0.000405946
KAT2A	9.78861	9.57037	0.218237	4.2284	2.62415e-05	0.000407043
SPHK1	8.15608	8.51683	-0.360759	-4.22811	2.62744e-05	0.000407208
DKK3	9.76709	10.115	-0.347895	-4.22659	2.64482e-05	0.000409556
CTNND2	7.1667	6.36336	0.803339	4.22566	2.65558e-05	0.000410874
SCNN1B	7.13098	6.4314	0.699579	4.22443	2.66979e-05	0.00041256
ARFGAP2	10.9903	10.8683	0.12198	4.22418	2.67271e-05	0.00041256
TRIM5	8.45868	8.68731	-0.228634	-4.22413	2.67323e-05	0.00041256
MCAM	10.7593	11.0128	-0.253486	-4.22318	2.68435e-05	0.000413928
GATSL1	3.83917	3.50839	0.33078	4.2212	2.70748e-05	0.000417143
TLR3	6.97284	7.34132	-0.368479	-4.22055	2.71513e-05	0.00041797
SUSD5	5.64448	6.10176	-0.457281	-4.21933	2.72953e-05	0.000419834
LMX1B	10.1523	9.65776	0.494522	4.21911	2.7321e-05	0.000419878
PLOD1	11.542	11.7836	-0.241603	-4.21875	2.73646e-05	0.000420195
FAM115A	8.68423	8.42899	0.25524	4.21778	2.74796e-05	0.000421344
FCRL4	0.17202	0.714765	-0.542745	-4.21773	2.74854e-05	0.000421344
FOXO1	8.93262	9.19121	-0.258598	-4.2161	2.7681e-05	0.000423957
IFI30	11.413	11.7084	-0.295353	-4.21592	2.77022e-05	0.000423957
STAG3L2	5.86389	5.57334	0.29055	4.21505	2.78071e-05	0.000425207
TTC22	4.48279	5.15851	-0.675728	-4.21434	2.78926e-05	0.000426159
PSMA3	10.3995	10.5746	-0.175111	-4.2139	2.79455e-05	0.000426611
GABARAPL1	9.52836	9.75487	-0.226511	-4.21336	2.80114e-05	0.000427262
KIFC2	9.07061	8.72725	0.343367	4.21099	2.83001e-05	0.000431306
SUMO1	11.0928	11.209	-0.11624	-4.20969	2.84603e-05	0.000433386
ESAM	8.97639	9.21123	-0.234839	-4.20877	2.85739e-05	0.000434755
TTC19	10.1781	10.0008	0.177383	4.20795	2.86751e-05	0.000435933
SOD2	11.6469	11.9313	-0.284408	-4.20755	2.87252e-05	0.000436333
TCTEX1D1	2.77454	3.1014	-0.326859	-4.20654	2.8851e-05	0.000437881
FAM118B	7.77842	7.93521	-0.156789	-4.20624	2.88884e-05	0.000438085
ZNF324B	7.07098	6.89535	0.17563	4.20597	2.89216e-05	0.000438226
EXOC2	10.385	10.1216	0.263372	4.20577	2.89465e-05	0.00043824
SPPL2B	9.42134	9.24177	0.179567	4.20415	2.91504e-05	0.000440963
SLC4A2	10.9755	10.8047	0.170869	4.20331	2.92561e-05	0.000442197
C1orf89	5.80875	5.57374	0.235004	4.20219	2.93993e-05	0.000443995
PCIF1	9.94673	9.8213	0.125428	4.20176	2.94532e-05	0.000444443
SOAT1	9.29818	9.56484	-0.26666	-4.20147	2.94902e-05	0.000444471
C12orf52	8.97783	8.83929	0.138539	4.20137	2.95036e-05	0.000444471
SLC2A5	5.71095	6.17225	-0.461305	-4.19983	2.96996e-05	0.000447055
FAM20A	7.13757	7.52839	-0.390829	-4.19805	2.99291e-05	0.000450141
NELL1	0.599824	-0.359097	0.958921	4.19543	3.02705e-05	0.000454776
ZNF785	8.01838	7.81376	0.204616	4.1953	3.0287e-05	0.000454776
CPN2	1.95614	2.46312	-0.506987	-4.1939	3.04706e-05	0.000456791
WBP5	9.34299	9.61734	-0.274349	-4.1939	3.0471e-05	0.000456791
POLE	10.0116	9.84024	0.171354	4.1932	3.05633e-05	0.000457799
SLC27A3	8.85746	8.60884	0.248621	4.19291	3.06013e-05	0.000457994
RNF11	11.1134	11.2593	-0.145858	-4.19093	3.08634e-05	0.00046154
WTAP	10.5773	10.7099	-0.132557	-4.19067	3.08981e-05	0.000461681
ID3	8.96798	9.23581	-0.26783	-4.18974	3.10224e-05	0.000463162
FITM2	6.08473	5.82079	0.263943	4.18908	3.11111e-05	0.000463865
PRR12	10.1807	10.0053	0.175441	4.18898	3.11242e-05	0.000463865
ALDH4A1	9.46315	9.16476	0.29839	4.18871	3.11607e-05	0.000463865
GLIS2	9.33649	9.62709	-0.290604	-4.18863	3.11708e-05	0.000463865
PLOD2	10.2296	10.5731	-0.343499	-4.18759	3.13115e-05	0.000465465
DNM3	5.91157	6.24145	-0.329877	-4.18746	3.13291e-05	0.000465465
WNT5A	8.35173	8.81324	-0.461512	-4.1847	3.17029e-05	0.000470637
CAMTA2	9.93662	9.76622	0.170402	4.18396	3.18043e-05	0.000471501
C14orf149	5.92779	6.11561	-0.187825	-4.1839	3.18126e-05	0.000471501
GBGT1	6.37638	6.66106	-0.284678	-4.18174	3.21096e-05	0.000475339
NFIX	10.9157	11.2707	-0.355024	-4.18164	3.21234e-05	0.000475339
LEPREL1	6.51589	6.89658	-0.38069	-4.17736	3.27205e-05	0.000483783
PLA2G4F	5.96589	5.3639	0.601993	4.17715	3.27512e-05	0.000483846
SCAPER	8.22884	8.02046	0.208378	4.17591	3.2926e-05	0.000485803
FBLIM1	9.90294	10.1983	-0.295349	-4.17583	3.29367e-05	0.000485803
GMFG	7.59712	7.88024	-0.283126	-4.17397	3.32015e-05	0.000489315
OSTC	10.7993	10.9366	-0.137262	-4.17333	3.32929e-05	0.000490267
ADAP2	7.90471	8.1342	-0.22949	-4.17274	3.33774e-05	0.000490993
DLGAP1	4.10006	3.28211	0.817954	4.17261	3.33958e-05	0.000490993
ATG2A	9.3848	9.21953	0.165268	4.17242	3.34242e-05	0.000491016
ZNF837	5.07327	4.76355	0.309717	4.17206	3.34751e-05	0.000491371
PRELP	9.1664	9.63109	-0.464693	-4.17074	3.3665e-05	0.000493763
IKZF2	7.77514	8.18737	-0.412232	-4.17043	3.37111e-05	0.000494043
PTPN22	5.9212	6.32931	-0.408112	-4.16922	3.38867e-05	0.00049622
DND1	6.15057	5.99596	0.154616	4.16858	3.39792e-05	0.000497177
RAB39B	5.38209	4.80868	0.573411	4.16802	3.40614e-05	0.000497981
SLC4A4	4.00616	4.65156	-0.6454	-4.16733	3.41615e-05	0.000499047
SH3BGRL3	11.4611	11.6736	-0.212492	-4.1659	3.43719e-05	0.00050172
RFX8	2.6619	3.07689	-0.414985	-4.16449	3.45805e-05	0.000504151
C11orf41	7.56814	7.99102	-0.422878	-4.16441	3.45935e-05	0.000504151
GYPC	8.12314	8.41223	-0.289094	-4.16405	3.46465e-05	0.000504523
MMP3	6.84108	7.52427	-0.683183	-4.16382	3.4681e-05	0.000504624
PCDH18	8.45561	8.79194	-0.336327	-4.16218	3.49254e-05	0.000507776
SLC38A7	7.96968	7.76804	0.201639	4.16191	3.4965e-05	0.000507949
C5AR1	7.54033	7.83007	-0.28974	-4.16115	3.50797e-05	0.000509211
BCAS3	9.08773	8.87108	0.216651	4.16097	3.51075e-05	0.000509211
ZNF746	8.83837	8.71817	0.120196	4.16031	3.52071e-05	0.000510252
SMARCC2	11.4577	11.338	0.11975	4.15905	3.53971e-05	0.000512601
DPYD	8.45862	8.76598	-0.307365	-4.15534	3.59642e-05	0.000520401
SLC11A1	6.33927	6.69953	-0.360261	-4.15438	3.61119e-05	0.000521803
CD53	9.24549	9.56965	-0.324166	-4.15418	3.61434e-05	0.000521803
TAGLN2	13.6453	13.8605	-0.215235	-4.15398	3.61742e-05	0.000521803
NBPF3	7.50251	7.22632	0.276182	4.15397	3.6175e-05	0.000521803
GPR81	8.31377	7.75065	0.563122	4.15327	3.62841e-05	0.000522966
FAM69A	7.90358	8.13703	-0.233451	-4.15221	3.64482e-05	0.000524917
SH3BGRL	12.1778	12.5537	-0.375914	-4.14771	3.71575e-05	0.000534712
ZNF518B	8.51108	8.84952	-0.338442	-4.14727	3.72274e-05	0.000535297
GLT25D1	11.2473	11.4191	-0.171805	-4.14699	3.72724e-05	0.000535524
GRHL2	10.9471	10.7516	0.195497	4.14654	3.7343e-05	0.000536118
PSKH1	9.44973	9.27967	0.17006	4.14619	3.73994e-05	0.000536507
TUBGCP4	8.251	8.0832	0.167804	4.14571	3.74764e-05	0.000537191
LOC283867	2.89751	3.4573	-0.55979	-4.14467	3.76437e-05	0.000539167
PSD4	10.5024	10.3069	0.195528	4.14438	3.76902e-05	0.000539411
ACVR2B	8.65255	8.43598	0.21657	4.14169	3.81255e-05	0.000545216
CCDC109A	8.99673	9.14668	-0.149958	-4.14102	3.82349e-05	0.000546353
RASEF	8.66211	8.19493	0.467188	4.13996	3.84079e-05	0.000548397
C9orf3	7.83129	8.05679	-0.225503	-4.13912	3.85463e-05	0.000549847
C11orf75	7.35788	7.6808	-0.322921	-4.13898	3.85694e-05	0.000549847
COG8	8.6556	8.52954	0.126058	4.13843	3.86589e-05	0.000550502
ENTPD1	10.2163	10.383	-0.166664	-4.13833	3.86755e-05	0.000550502
ALPK3	7.1335	7.3875	-0.254001	-4.13768	3.87825e-05	0.000551597
FLJ36031	7.89855	8.15496	-0.256417	-4.13651	3.8978e-05	0.000553948
ASL	9.04296	8.85215	0.190807	4.13579	3.90969e-05	0.000555207
ZNF217	11.5344	11.2926	0.241843	4.13487	3.92514e-05	0.000556968
RASA3	8.90916	9.15625	-0.247091	-4.13462	3.92931e-05	0.000557129
LOC100131193	5.61158	5.3066	0.304977	4.13367	3.94517e-05	0.000558945
LRRC42	9.3196	9.48697	-0.16737	-4.13307	3.95524e-05	0.000559939
AKAP10	8.79239	8.58092	0.211476	4.13216	3.97064e-05	0.000561684
CASP1	7.99057	8.31197	-0.321394	-4.13055	3.99808e-05	0.000565129
INHA	3.62019	3.05642	0.563775	4.13022	4.00354e-05	0.000565466
NXN	8.79158	9.13251	-0.340926	-4.12976	4.01155e-05	0.00056616
WHSC2	9.29657	9.14847	0.148098	4.12947	4.01649e-05	0.000566421
ADSS	10.9345	11.1007	-0.166175	-4.12587	4.0784e-05	0.000574709
LMTK2	8.42269	8.15042	0.272271	4.12499	4.09381e-05	0.000576438
PVRL3	4.98419	5.38383	-0.399638	-4.12478	4.09746e-05	0.000576509
RNF217	5.4984	5.86925	-0.370854	-4.12404	4.11026e-05	0.000577866
HDAC11	9.63853	9.34743	0.291097	4.12196	4.14693e-05	0.000582573
INE2	3.12248	2.42314	0.699336	4.11836	4.21082e-05	0.000591096
ACTN1	12.3926	12.6018	-0.209152	-4.11749	4.2263e-05	0.000592427
ZNF775	5.81322	5.55072	0.262494	4.11747	4.22677e-05	0.000592427
ALOX5	8.29994	8.61949	-0.319545	-4.11682	4.23849e-05	0.000593615
RAB23	8.68668	8.91067	-0.223984	-4.1163	4.24782e-05	0.000594467
FAM126A	8.01011	8.33725	-0.327139	-4.11489	4.27321e-05	0.000597261
HAS2AS	1.27874	1.73989	-0.46115	-4.11483	4.2743e-05	0.000597261
BAT2L1	12.3424	12.1767	0.165698	4.11463	4.27794e-05	0.000597313
C9orf106	1.38358	0.889003	0.494572	4.11395	4.29032e-05	0.000598586
SMCR7	8.28709	8.09863	0.18846	4.11308	4.30623e-05	0.000600348
TNFSF11	3.5569	4.1008	-0.543905	-4.112	4.32612e-05	0.000602588
HOXD11	0.798295	1.27847	-0.480178	-4.11185	4.32887e-05	0.000602588
ESM1	7.21696	7.59242	-0.375463	-4.11068	4.35035e-05	0.000605118
RAB3A	6.86429	6.58231	0.28198	4.10933	4.37534e-05	0.000608133
RSU1	10.4525	10.6781	-0.225576	-4.10768	4.40599e-05	0.000611928
LPPR3	5.46384	4.51343	0.950408	4.10576	4.44209e-05	0.000616474
RCBTB2	7.80423	8.01221	-0.207977	-4.10349	4.48495e-05	0.000621516
FABP5	5.74404	6.2138	-0.469758	-4.10338	4.48696e-05	0.000621516
MACC1	8.63814	9.06206	-0.423922	-4.1033	4.48859e-05	0.000621516
NBLA00301	2.83626	3.24879	-0.412529	-4.10141	4.5246e-05	0.000625629
RSBN1L	9.07694	8.92885	0.148086	4.10138	4.52513e-05	0.000625629
CST7	6.00171	6.44747	-0.445769	-4.10079	4.53654e-05	0.000626733
GABRB2	3.77914	4.32108	-0.541935	-4.10016	4.54864e-05	0.000627932
WWTR1	8.63278	8.93573	-0.302956	-4.09914	4.56827e-05	0.000630166
CD33	5.69527	5.98706	-0.291793	-4.09836	4.58348e-05	0.000631789
GAB3	6.03523	6.31934	-0.284111	-4.0979	4.5923e-05	0.000632529
C17orf68	9.36999	9.1546	0.215394	4.09701	4.60956e-05	0.000633877
RNF216L	7.92725	8.05757	-0.130317	-4.09687	4.61242e-05	0.000633877
EPN2	9.99103	9.81415	0.176878	4.09672	4.61521e-05	0.000633877
STL	0.910061	1.39035	-0.480291	-4.09669	4.61593e-05	0.000633877
CCDC88C	10.3324	10.0913	0.241073	4.09648	4.6199e-05	0.000633947
HMGA2	2.05114	2.57352	-0.522382	-4.0943	4.66267e-05	0.000639338
ITGB1	13.5453	13.7105	-0.165218	-4.09309	4.6866e-05	0.000642138
RGS10	9.40845	9.63971	-0.231259	-4.09251	4.69807e-05	0.000643228
STAU2	10.2639	10.0725	0.191395	4.09057	4.73688e-05	0.000648057
SAMSN1	7.07837	7.39569	-0.317315	-4.08927	4.76281e-05	0.000651118
PEA15	12.4454	12.6047	-0.159303	-4.08904	4.76748e-05	0.000651271
C13orf16	0.484651	0.913254	-0.428603	-4.0888	4.77245e-05	0.000651465
RECQL5	9.04155	8.8738	0.167747	4.08854	4.77763e-05	0.000651686
KIF26B	7.92211	8.32645	-0.40434	-4.08808	4.78685e-05	0.000652458
GMEB2	9.10533	8.97411	0.13122	4.0878	4.7925e-05	0.000652742
TMEM150C	8.42177	7.74541	0.676357	4.0872	4.80468e-05	0.000653914
ASTN2	8.15216	7.70687	0.445296	4.08693	4.81022e-05	0.000654183
KLHL22	8.83562	8.67034	0.165281	4.08355	4.87929e-05	0.000663084
LHFPL1	2.26709	1.8033	0.463795	4.08288	4.89299e-05	0.000664453
SLC22A2	-1.06166	-0.690118	-0.371546	-4.0821	4.90912e-05	0.00066615
ADAMTS3	4.67119	5.07424	-0.403049	-4.07936	4.9662e-05	0.000673396
PODN	9.48516	9.92149	-0.436331	-4.07856	4.98289e-05	0.0006747
PDZD7	3.39502	2.99148	0.403538	4.07855	4.98318e-05	0.0006747
LILRB2	6.50579	6.85547	-0.349677	-4.07726	5.01032e-05	0.000677873
ZNF485	6.36624	6.59091	-0.22467	-4.07556	5.04637e-05	0.000682247
C13orf18	6.20938	6.55565	-0.346274	-4.07188	5.1252e-05	0.000692394
TWSG1	10.0337	10.2329	-0.199227	-4.07062	5.15238e-05	0.000695553
LIMS2	7.94011	8.23144	-0.291324	-4.06978	5.17067e-05	0.000697095
DGKA	8.50869	8.75146	-0.242771	-4.06974	5.17142e-05	0.000697095
NLRC4	5.25382	5.51673	-0.262907	-4.06921	5.18288e-05	0.00069749
NCF4	6.74247	7.02922	-0.286755	-4.06921	5.18293e-05	0.00069749
ENOPH1	10.1045	9.95288	0.151614	4.06908	5.18577e-05	0.00069749
RGL2	10.9491	10.7603	0.188796	4.06878	5.19225e-05	0.00069785
SORBS1	9.54541	9.89358	-0.348179	-4.06778	5.21427e-05	0.000700295
CYP27C1	2.45199	3.06198	-0.609997	-4.06753	5.21963e-05	0.000700501
C20orf165	1.73838	1.39395	0.344428	4.06672	5.23746e-05	0.000702379
CSGALNACT2	9.40874	9.56524	-0.156499	-4.06577	5.25848e-05	0.000704682
SPI1	8.3371	8.62175	-0.28465	-4.06419	5.29344e-05	0.000708849
EPHA2	7.83402	8.11298	-0.278967	-4.06394	5.29899e-05	0.000709074
HECW1	2.05509	2.54416	-0.489069	-4.06223	5.33721e-05	0.000713666
SLC24A2	2.97693	3.66034	-0.683411	-4.06104	5.36405e-05	0.000716732
FTSJ1	9.49077	9.60172	-0.110954	-4.06046	5.37697e-05	0.000717936
TNFSF8	5.12243	5.4581	-0.335677	-4.05882	5.41414e-05	0.000722371
FPR3	8.78026	9.15599	-0.375731	-4.05859	5.41935e-05	0.00072254
PRKRA	9.87444	9.98275	-0.108302	-4.05804	5.4318e-05	0.000723214
NRGN	5.49811	5.78507	-0.286968	-4.05802	5.4323e-05	0.000723214
STYX	9.20121	9.34312	-0.141905	-4.05556	5.48867e-05	0.000730188
EDC4	10.2102	10.0706	0.139666	4.05514	5.49828e-05	0.000730936
CILP	10.4306	11.0419	-0.611276	-4.0538	5.52941e-05	0.000734542
ZFYVE19	9.1384	8.96755	0.170844	4.0528	5.55245e-05	0.000737067
RAB8B	9.15654	9.34614	-0.189601	-4.05248	5.55993e-05	0.000737527
CCDC34	8.4248	8.19369	0.231106	4.05231	5.56405e-05	0.000737538
ADPRH	7.88049	8.08305	-0.20256	-4.05185	5.57471e-05	0.000738418
HVCN1	6.56032	6.8127	-0.25238	-4.05116	5.59088e-05	0.000740024
SGCD	7.98842	8.40749	-0.419063	-4.05095	5.59576e-05	0.000740135
ELMO1	8.28371	8.53693	-0.253213	-4.0485	5.65353e-05	0.000746866
STRBP	10.4173	10.2621	0.155265	4.04829	5.65849e-05	0.000746866
RNF43	9.05811	8.61095	0.447157	4.04827	5.65888e-05	0.000746866
RCAN2	7.71042	7.96979	-0.259371	-4.04748	5.67762e-05	0.0007488
C2CD4C	3.63505	3.13861	0.496446	4.04651	5.70073e-05	0.000751307
SFTA1P	0.981802	1.45683	-0.475024	-4.04621	5.70783e-05	0.000751702
ZNF467	8.41626	8.09724	0.319023	4.04522	5.73162e-05	0.000754293
STRN4	10.7246	10.6013	0.123325	4.04414	5.75741e-05	0.000757094
FLT1	9.87369	10.0974	-0.223696	-4.04399	5.76117e-05	0.000757094
LITAF	11.9897	12.1754	-0.185692	-4.04267	5.79313e-05	0.000760748
GORASP2	11.3551	11.4624	-0.107316	-4.0423	5.8019e-05	0.000760849
R3HDM2	10.4642	10.3335	0.130716	4.04229	5.8022e-05	0.000760849
HAS2	5.76727	6.19561	-0.428342	-4.04177	5.81475e-05	0.00076187
CELF2	8.66006	8.98162	-0.321551	-4.04163	5.81831e-05	0.00076187
ZNF778	6.35882	6.15333	0.205494	4.04054	5.84488e-05	0.000764802
SLIT3	9.02326	9.39849	-0.375227	-4.03946	5.87116e-05	0.000767693
ULBP2	3.58532	4.06498	-0.479652	-4.0364	5.94683e-05	0.000777032
CLDN3	10.0232	9.61274	0.410449	4.03582	5.96132e-05	0.000778371
BCL6B	7.9478	8.18496	-0.237162	-4.03523	5.97592e-05	0.000779722
MSL3L2	5.68661	6.24273	-0.556114	-4.03451	5.994e-05	0.000781524
VENTX	3.33815	3.68235	-0.344197	-4.03215	6.05309e-05	0.000788667
ADCK2	9.84382	9.70509	0.13873	4.0294	6.12289e-05	0.000797195
TNRC18	11.6544	11.4682	0.186211	4.02871	6.14056e-05	0.000798927
C14orf119	9.98027	10.0976	-0.117371	-4.02572	6.21756e-05	0.000808372
MGAT2	9.61842	9.73595	-0.117534	-4.02496	6.23733e-05	0.000810366
GALNT12	5.29273	5.70873	-0.416001	-4.02348	6.2758e-05	0.000814786
SUDS3	10.7026	10.5686	0.134007	4.02204	6.31354e-05	0.000819106
EHMT2	10.738	10.5966	0.141473	4.02066	6.35008e-05	0.000823263
KDM6B	9.7353	9.58074	0.154555	4.02009	6.36511e-05	0.000824628
BCORL1	8.8949	8.69465	0.200254	4.01821	6.41501e-05	0.000830506
SNAPC4	8.35204	8.19183	0.160213	4.01782	6.42561e-05	0.000831039
IGHMBP2	8.48199	8.28072	0.201272	4.01772	6.4282e-05	0.000831039
ZFP64	8.92007	8.78722	0.132851	4.01632	6.46563e-05	0.000835288
C6orf192	7.84634	8.13951	-0.293166	-4.01575	6.48091e-05	0.000836672
SULF1	12.0874	12.4504	-0.363069	-4.01542	6.48995e-05	0.000837249
PLIN2	9.75078	10.0578	-0.307011	-4.01517	6.49658e-05	0.000837515
RHOG	9.83477	9.98147	-0.146699	-4.01476	6.50775e-05	0.000838365
NOD1	8.00509	8.18475	-0.179653	-4.01322	6.54953e-05	0.000842861
ITGAM	8.21804	8.55316	-0.335117	-4.01305	6.55406e-05	0.000842861
TNFSF13B	6.1224	6.46576	-0.343362	-4.01297	6.55645e-05	0.000842861
IFIT2	9.10504	9.47493	-0.369885	-4.00939	6.65462e-05	0.000854739
EIF4H	12.192	12.096	0.0959379	4.00926	6.65818e-05	0.000854739
B9D1	7.20056	6.93732	0.263239	4.008	6.69295e-05	0.000858601
HMOX1	9.53944	9.82235	-0.282909	-4.00739	6.70995e-05	0.000860106
PI4KAP1	7.32272	7.12183	0.200897	4.00724	6.71408e-05	0.000860106
TSSK6	4.30658	4.0557	0.250883	4.00648	6.73529e-05	0.000861764
RSAD2	8.81486	9.24822	-0.433355	-4.00644	6.73643e-05	0.000861764
PLXNA3	10.2598	10.0678	0.191999	4.00623	6.74233e-05	0.000861917
CHD4	12.8436	12.743	0.100604	4.00545	6.7641e-05	0.000864097
CATSPER1	1.38847	1.82444	-0.435973	-4.00526	6.76954e-05	0.000864189
CARD16	6.3711	6.72957	-0.358472	-4.00503	6.77611e-05	0.000864426
FCGR2B	7.30167	7.65183	-0.350163	-4.0037	6.81348e-05	0.000868588
GALNT1	11.4148	11.5801	-0.165363	-4.00273	6.84081e-05	0.000871465
MCL1	13.0693	13.2156	-0.146296	-4.00204	6.86062e-05	0.000873382
PTPLAD2	8.30827	8.64453	-0.336259	-4.00098	6.89082e-05	0.000876618
EMILIN2	7.76206	8.06156	-0.299498	-4.00066	6.8998e-05	0.000876894
SMCR8	10.1306	9.93264	0.19794	4.00057	6.90257e-05	0.000876894
CASP10	7.31766	7.60371	-0.286048	-3.99977	6.92544e-05	0.00087919
ZNF648	2.14877	2.76607	-0.617302	-3.99908	6.94505e-05	0.000881021
PLN	5.66953	6.08272	-0.413194	-3.99893	6.94948e-05	0.000881021
COL16A1	10.125	10.4687	-0.343689	-3.99769	6.98534e-05	0.000884729
CELSR3	7.56046	7.07733	0.483127	3.99752	6.99011e-05	0.000884729
SCARF2	7.46122	7.81863	-0.357403	-3.99742	6.99322e-05	0.000884729
SPP1	11.2843	11.8093	-0.525025	-3.99589	7.03749e-05	0.000889716
LMO7	9.38053	9.65392	-0.273383	-3.99436	7.08219e-05	0.000894749
NFAM1	7.39762	7.70626	-0.30864	-3.99314	7.11796e-05	0.000898593
DEFB126	-1.54458	-1.86218	0.317601	3.99299	7.12243e-05	0.000898593
VTN	2.51718	1.91125	0.60593	3.99228	7.14352e-05	0.000900634
MGC45800	2.9342	3.44442	-0.510214	-3.99097	7.18221e-05	0.000904889
GTPBP8	6.8651	7.00965	-0.144549	-3.98998	7.21157e-05	0.000907964
BTBD19	3.35877	3.67933	-0.320562	-3.98936	7.23007e-05	0.000909668
RBM14	10.1414	10.0579	0.0835305	3.98833	7.26117e-05	0.000912953
RBM7	8.52728	8.71112	-0.183845	-3.98806	7.26912e-05	0.000913326
C13orf31	7.79932	8.00887	-0.209549	-3.9876	7.28299e-05	0.000914215
TLR4	8.41395	8.68801	-0.274059	-3.98749	7.28617e-05	0.000914215
TIMELESS	9.99022	9.78549	0.204725	3.98733	7.29121e-05	0.000914221
WDR6	11.5082	11.3382	0.170079	3.98559	7.34361e-05	0.000920162
TMEM233	2.44946	2.75893	-0.309467	-3.98456	7.37505e-05	0.000923469
GBE1	8.9862	9.16868	-0.182475	-3.9837	7.40111e-05	0.000926099
SGMS1	9.16986	9.3607	-0.190838	-3.98341	7.40997e-05	0.000926199
ZNF609	10.6727	10.5054	0.167225	3.98335	7.41202e-05	0.000926199
SALL4	4.56028	4.96272	-0.402442	-3.98285	7.42722e-05	0.000927466
IL1RAP	7.27398	7.54643	-0.272454	-3.98257	7.43573e-05	0.000927897
TGFBR2	10.7399	11.0179	-0.278007	-3.98017	7.50991e-05	0.000936515
OSM	4.83652	5.26243	-0.425916	-3.97902	7.54564e-05	0.00094033
NCK1	9.08787	9.23408	-0.146218	-3.97847	7.56257e-05	0.000941168
RASSF5	8.67836	8.98484	-0.306483	-3.97847	7.56264e-05	0.000941168
MRM1	6.74181	6.49389	0.247915	3.9782	7.57121e-05	0.000941206
ITGAX	8.20839	8.50588	-0.29749	-3.97798	7.57807e-05	0.000941206
EMX1	2.87419	2.0267	0.847492	3.97797	7.57836e-05	0.000941206
SLC12A5	1.50393	1.03824	0.465688	3.9767	7.61803e-05	0.000945074
C12orf51	10.4997	10.3137	0.186033	3.97638	7.62799e-05	0.000945074
ITM2B	13.0295	13.1957	-0.166149	-3.97625	7.63217e-05	0.000945074
INCA1	3.9953	3.76177	0.233529	3.9762	7.63372e-05	0.000945074
TP53BP2	10.1342	10.3803	-0.246104	-3.97615	7.6353e-05	0.000945074
TRIM56	8.13159	7.89772	0.233875	3.97574	7.6483e-05	0.000946045
ARFGEF1	11.5811	11.3645	0.216545	3.97485	7.67643e-05	0.000948883
TFG	11.2332	11.3702	-0.136935	-3.9745	7.68749e-05	0.000949429
ZNF696	7.99534	7.79717	0.198169	3.97428	7.69441e-05	0.000949429
MYL9	11.6837	11.9865	-0.30277	-3.97422	7.69639e-05	0.000949429
USH1G	1.51389	0.963136	0.550759	3.97402	7.70262e-05	0.000949558
DTX4	8.40133	8.7698	-0.368467	-3.97379	7.70988e-05	0.000949813
C19orf66	8.71826	8.92472	-0.206464	-3.97282	7.74091e-05	0.000952995
MGC2752	9.23107	9.09019	0.140876	3.97244	7.75293e-05	0.000953835
PLVAP	10.7856	11.011	-0.225408	-3.97168	7.77719e-05	0.000956177
ETV5	8.25432	8.53856	-0.284242	-3.97055	7.81347e-05	0.000959993
DMGDH	3.6645	4.06397	-0.399466	-3.96959	7.84455e-05	0.000963155
MSL3	9.07545	9.23493	-0.15948	-3.96943	7.84972e-05	0.000963155
INSM1	3.40519	2.45463	0.950556	3.96922	7.85625e-05	0.000963311
RHBDL2	5.88638	6.2304	-0.344016	-3.96902	7.86293e-05	0.000963485
C11orf53	1.03631	1.55515	-0.518839	-3.96877	7.87092e-05	0.000963819
FMNL2	8.98034	9.27546	-0.295112	-3.96737	7.91652e-05	0.000968655
PDE4D	7.39077	7.73016	-0.339392	-3.96717	7.92301e-05	0.000968655
LOC100133991	4.48943	4.22294	0.266491	3.96707	7.92627e-05	0.000968655
TPMT	9.50396	9.66346	-0.159503	-3.96576	7.96883e-05	0.000973206
CAV1	10.1585	10.4618	-0.303301	-3.96545	7.97904e-05	0.000973804
FAM7A3	1.71435	2.05896	-0.344618	-3.96516	7.9887e-05	0.000974293
BTK	7.09085	7.38883	-0.297972	-3.96501	7.99368e-05	0.000974293
PTENP1	7.97524	8.17627	-0.201036	-3.96464	8.00565e-05	0.000975104
HSPB2	5.29684	5.65205	-0.35521	-3.96441	8.0134e-05	0.000975398
CDKL1	3.80732	4.15148	-0.344152	-3.96361	8.03981e-05	0.000977963
ZXDC	10.141	10.0388	0.102167	3.96325	8.05155e-05	0.000978741
ODZ3	7.3818	7.8572	-0.475402	-3.96254	8.07514e-05	0.000980958
B4GALT1	12.4654	12.6747	-0.209303	-3.96178	8.10036e-05	0.000983369
TECPR1	7.82437	7.61151	0.212864	3.96123	8.1186e-05	0.000984932
PRDX1	13.0241	13.2128	-0.188666	-3.95958	8.17407e-05	0.000991004
OR51E1	4.88905	5.19022	-0.301169	-3.95807	8.22473e-05	0.000996486

## Sheet: Beta expression
	expressing.mean	non_expressing.mean	logFC	t	P.Value	adj.P.Val
ZYX	11.8497	11.4943	0.355374	7.72672	3.29046e-14	4.24962e-10
PDLIM7	9.90513	9.47914	0.425985	7.65507	5.54408e-14	4.24962e-10
FHL3	8.7915	8.40207	0.389428	7.62129	7.07958e-14	4.24962e-10
SPHK1	8.61019	7.99629	0.613897	7.57073	1.01915e-13	4.24962e-10
MFGE8	11.256	10.5891	0.666885	7.55271	1.1599e-13	4.24962e-10
TPM2	10.8252	10.2055	0.619705	7.47369	2.03913e-13	6.2258e-10
TAX1BP3	10.9789	10.6412	0.337667	7.41007	3.20013e-13	8.37474e-10
NTNG2	4.24111	3.68738	0.553731	7.3306	5.59323e-13	1.28078e-09
KIFC3	8.18366	7.68582	0.497847	7.22772	1.1437e-12	2.32795e-09
SERPINH1	12.3788	11.9447	0.43407	7.14678	1.99576e-12	3.65604e-09
SERPING1	12.4551	11.9616	0.493477	7.10667	2.62486e-12	4.13096e-09
NUDT11	5.11665	4.4049	0.711758	7.09811	2.78235e-12	4.13096e-09
GAS1	8.98503	8.31925	0.66578	7.09043	2.93151e-12	4.13096e-09
CLIP2	8.77495	8.38527	0.38968	7.06857	3.40086e-12	4.43888e-09
CCDC102A	6.80431	6.34267	0.461646	7.05876	3.63465e-12	4.43888e-09
PODNL1	7.38225	6.72666	0.65559	7.0078	5.12788e-12	5.8711e-09
HOMER3	9.0596	8.61589	0.443709	6.9531	7.40215e-12	7.70781e-09
LCAT	5.39788	4.9181	0.479774	6.94968	7.57359e-12	7.70781e-09
PLSCR3	9.19914	8.90491	0.29423	6.94043	8.05648e-12	7.76772e-09
C1R	12.1029	11.5938	0.509091	6.92203	9.10872e-12	8.34313e-09
FAM176A	6.60941	6.07505	0.534358	6.90263	1.03637e-11	9.04064e-09
PDGFA	8.28698	7.90785	0.379129	6.85949	1.37959e-11	1.14876e-08
ROBO3	5.57749	4.99401	0.583483	6.82734	1.70565e-11	1.35851e-08
ARL4C	9.95418	9.46088	0.4933	6.81491	1.85094e-11	1.38924e-08
HAPLN3	8.33387	7.60227	0.731599	6.80719	1.94738e-11	1.38924e-08
RCN3	9.55108	8.99653	0.55455	6.80529	1.97174e-11	1.38924e-08
FAM101A	6.10527	5.24296	0.862304	6.78384	2.2696e-11	1.48321e-08
RARRES2	9.41271	8.78865	0.624062	6.78026	2.32349e-11	1.48321e-08
CDC42EP5	5.73883	5.15475	0.584077	6.77866	2.348e-11	1.48321e-08
NXN	9.19736	8.66265	0.534704	6.77336	2.43074e-11	1.48429e-08
HHIPL1	6.23664	5.69911	0.537533	6.73882	3.04555e-11	1.79972e-08
SPSB1	9.55942	9.13641	0.423012	6.72395	3.35481e-11	1.92052e-08
FNDC4	6.74904	6.18771	0.561327	6.70149	3.88139e-11	2.10506e-08
VIM	14.3235	13.909	0.414479	6.70048	3.90698e-11	2.10506e-08
PCOLCE	10.7674	10.2598	0.507583	6.68564	4.30113e-11	2.25121e-08
ITPRIP	9.31377	8.93652	0.377255	6.65742	5.16067e-11	2.62606e-08
FSCN1	10.3229	9.80682	0.516098	6.64227	5.68953e-11	2.81693e-08
ACTB	16.5787	16.3107	0.26801	6.61269	6.87942e-11	3.31642e-08
LEPRE1	9.86356	9.54031	0.323244	6.60078	7.42467e-11	3.4875e-08
LOC644936	4.88353	4.50804	0.375491	6.58595	8.16293e-11	3.73842e-08
MRC2	11.4445	10.9205	0.523997	6.56635	9.24993e-11	4.12157e-08
PDPN	8.7411	8.16457	0.576532	6.55959	9.65684e-11	4.12157e-08
TIAM2	6.57265	6.07952	0.493122	6.55931	9.67451e-11	4.12157e-08
MYL9	12.0444	11.5688	0.475621	6.52079	1.23543e-10	5.14361e-08
CMTM3	10.3143	9.92991	0.384369	6.51244	1.30251e-10	5.30237e-08
PLK3	8.2256	7.89371	0.331893	6.4962	1.44322e-10	5.74748e-08
RAB3IL1	8.14146	7.74779	0.393666	6.49043	1.4967e-10	5.83363e-08
ARSI	6.34949	5.67465	0.674836	6.48291	1.56935e-10	5.98937e-08
RNF166	7.61248	7.31063	0.301853	6.45345	1.88886e-10	7.06164e-08
C1orf70	2.24721	1.62447	0.622741	6.42606	2.24238e-10	8.21563e-08
HSDL2	10.0048	10.318	-0.313229	-6.42047	2.32207e-10	8.34079e-08
BMP1	9.52983	9.10996	0.419879	6.41468	2.40768e-10	8.482e-08
CNN2	11.5279	11.1184	0.409518	6.40419	2.57048e-10	8.84757e-08
EMILIN1	10.317	9.74282	0.574219	6.40186	2.60805e-10	8.84757e-08
SH3RF3	7.17111	6.74211	0.429002	6.3979	2.67319e-10	8.90366e-08
ANXA1	11.3095	10.8071	0.502424	6.3894	2.81855e-10	9.13078e-08
BGN	13.836	13.3738	0.462139	6.38812	2.84106e-10	9.13078e-08
ANKRD5	8.17859	8.54899	-0.370406	-6.35609	3.46612e-10	1.08286e-07
CLEC11A	8.02774	7.50765	0.520088	6.35509	3.48756e-10	1.08286e-07
HLX	6.75793	6.37442	0.383511	6.34399	3.73558e-10	1.14053e-07
PTRF	12.2808	11.8653	0.415466	6.32024	4.32556e-10	1.29901e-07
PTPLAD1	12.0264	12.3434	-0.316939	-6.2988	4.93577e-10	1.45836e-07
RIN3	8.63779	8.28785	0.349932	6.28809	5.27143e-10	1.53282e-07
SYDE1	7.98073	7.61182	0.368914	6.2791	5.57051e-10	1.59447e-07
PHC2	11.1948	11.0037	0.191124	6.26169	6.197e-10	1.74651e-07
HOXA3	5.20085	4.53371	0.667137	6.24797	6.73869e-10	1.86563e-07
COL6A2	13.7602	13.2531	0.507128	6.24593	6.82337e-10	1.86563e-07
KIAA1958	5.78656	6.25119	-0.464634	-6.23913	7.11203e-10	1.91596e-07
TNFRSF12A	9.67066	9.17118	0.499475	6.23461	7.31103e-10	1.94102e-07
MAP7D1	10.8027	10.5609	0.241737	6.22706	7.65467e-10	2.00077e-07
S100A3	3.44195	2.89388	0.548066	6.22408	7.79485e-10	2.00077e-07
TTC7A	9.42705	9.10327	0.323775	6.22263	7.86371e-10	2.00077e-07
PRKCDBP	7.80522	7.32887	0.476342	6.20729	8.63225e-10	2.16622e-07
CPXM1	8.9863	8.35043	0.635873	6.19708	9.1836e-10	2.25739e-07
C1orf133	4.84409	4.34549	0.498597	6.19603	9.24202e-10	2.25739e-07
PPP1R3G	3.5455	3.02174	0.523758	6.19208	9.46596e-10	2.28167e-07
SLC38A5	7.02256	6.34672	0.675839	6.17788	1.03156e-09	2.40304e-07
ACTN1	12.6279	12.3265	0.301418	6.17749	1.03394e-09	2.40304e-07
IKBKAP	10.0343	10.2469	-0.212599	-6.17712	1.0363e-09	2.40304e-07
DEPDC7	4.87368	4.31381	0.559868	6.15839	1.16032e-09	2.657e-07
EMP3	8.93616	8.56225	0.373917	6.14707	1.24223e-09	2.77609e-07
KIAA1949	10.5072	10.2056	0.30164	6.14701	1.24264e-09	2.77609e-07
EFEMP2	9.81968	9.40364	0.416035	6.14436	1.2626e-09	2.7867e-07
GYPC	8.44472	8.03507	0.409649	6.13957	1.29951e-09	2.81944e-07
TGFB1I1	8.94534	8.53406	0.411282	6.13846	1.30822e-09	2.81944e-07
C11orf75	7.71833	7.25832	0.460007	6.13553	1.33148e-09	2.83621e-07
CTU2	7.55533	7.23822	0.317111	6.12774	1.39523e-09	2.93784e-07
SMTN	9.63204	9.2943	0.337741	6.10959	1.5556e-09	3.2383e-07
LOC554202	2.74442	1.8926	0.851815	6.10431	1.60559e-09	3.29103e-07
PEX19	11.1002	11.314	-0.213817	-6.10175	1.6303e-09	3.29103e-07
PRSS53	4.94866	4.53276	0.415895	6.10129	1.63482e-09	3.29103e-07
COL23A1	3.84369	3.25647	0.587223	6.09184	1.72976e-09	3.43992e-07
LIX1L	8.61658	8.28601	0.330574	6.09025	1.74634e-09	3.43992e-07
HAPLN4	2.57696	1.94309	0.633877	6.08757	1.77444e-09	3.45176e-07
NCRNA00162	0.458546	-0.353819	0.812365	6.08462	1.80596e-09	3.45176e-07
ST3GAL2	8.61408	8.30275	0.311335	6.08435	1.80888e-09	3.45176e-07
HABP4	7.81553	7.51815	0.297386	6.06955	1.97561e-09	3.73106e-07
GAPVD1	10.3353	10.543	-0.20765	-6.06394	2.04277e-09	3.79266e-07
COL18A1	12.0026	11.6081	0.394467	6.06337	2.04964e-09	3.79266e-07
LIMK1	10.158	9.89858	0.259444	6.04815	2.24364e-09	4.08652e-07
PTK7	11.4624	10.9656	0.496761	6.0469	2.26039e-09	4.08652e-07
COL6A1	13.6125	13.1108	0.501731	6.04579	2.27537e-09	4.08652e-07
CX3CL1	9.85843	9.23046	0.627968	6.03825	2.37936e-09	4.20554e-07
TUBB6	10.2323	9.84395	0.388337	6.03767	2.38756e-09	4.20554e-07
C13orf18	6.59569	6.10281	0.492877	6.02856	2.5199e-09	4.39638e-07
MFAP2	9.80996	9.26276	0.5472	6.02046	2.64361e-09	4.56871e-07
UPP1	7.16603	6.76025	0.405774	6.01332	2.75751e-09	4.721e-07
BATF3	4.4657	4.00781	0.45788	6.0112	2.79218e-09	4.72317e-07
WNT5B	6.52918	5.95193	0.577251	6.00833	2.83997e-09	4.72317e-07
MVD	8.5183	8.11754	0.400763	6.00711	2.86035e-09	4.72317e-07
FBLN1	11.9599	11.4604	0.499553	6.00702	2.8619e-09	4.72317e-07
CLEC18A	2.87027	2.26194	0.608327	6.00203	2.94744e-09	4.82091e-07
MMP19	8.60255	8.28859	0.313967	5.99217	3.12364e-09	5.06389e-07
PDLIM4	8.02516	7.48117	0.543988	5.98796	3.20208e-09	5.14553e-07
ATP8B1	10.6638	11.0726	-0.408808	-5.97385	3.47904e-09	5.54195e-07
SIRPA	10.1742	9.79084	0.383357	5.97168	3.52363e-09	5.5646e-07
S1PR2	8.18398	7.89679	0.287194	5.96836	3.59287e-09	5.58617e-07
APCDD1L	5.33643	4.58307	0.753365	5.9681	3.59827e-09	5.58617e-07
ITM2C	9.95115	9.45505	0.496096	5.92386	4.66077e-09	7.15758e-07
IFFO1	7.23278	6.86315	0.36963	5.92284	4.68862e-09	7.15758e-07
RAB32	8.77298	8.47192	0.301056	5.91317	4.96034e-09	7.50979e-07
HS3ST3A1	4.80627	4.28534	0.520927	5.90073	5.33247e-09	8.00702e-07
EVC2	6.13754	5.61307	0.524469	5.89346	5.56225e-09	8.25243e-07
MGAT1	11.4454	11.2455	0.199849	5.89135	5.63086e-09	8.25243e-07
KDELC1	7.37593	7.02031	0.355621	5.89134	5.63106e-09	8.25243e-07
GNL1	9.92884	9.70378	0.225051	5.88783	5.74695e-09	8.35543e-07
CHST3	8.86649	8.35925	0.507246	5.88196	5.94596e-09	8.5767e-07
POMC	2.71669	2.06098	0.655705	5.87414	6.22135e-09	8.90382e-07
NCK2	9.84748	9.55127	0.296208	5.87013	6.36743e-09	9.00896e-07
CYR61	11.6304	11.107	0.523374	5.86943	6.39317e-09	9.00896e-07
SCHIP1	7.39423	6.98715	0.407076	5.84931	7.18082e-09	1.00416e-06
NDN	7.99083	7.54781	0.443023	5.84567	7.33281e-09	1.01765e-06
COL7A1	7.46552	6.72365	0.741864	5.84276	7.45696e-09	1.0271e-06
DKK1	4.5225	3.3887	1.1338	5.83524	7.7867e-09	1.06451e-06
MMP14	13.036	12.5937	0.442317	5.82597	8.21313e-09	1.11265e-06
TAGLN	12.7619	12.2721	0.48983	5.82497	8.26028e-09	1.11265e-06
GLIS1	3.40326	2.74897	0.654284	5.82313	8.34823e-09	1.11629e-06
UNC13D	8.38458	7.83009	0.554489	5.8113	8.93443e-09	1.18601e-06
SLC12A4	9.51766	9.24252	0.275144	5.80921	9.0422e-09	1.19168e-06
GRAMD3	8.96236	8.6326	0.329762	5.8077	9.12082e-09	1.19346e-06
PLEKHO1	9.67016	9.32755	0.342614	5.80496	9.26527e-09	1.19719e-06
ETV5	8.56904	8.16911	0.399931	5.80468	9.28001e-09	1.19719e-06
TM6SF2	3.16593	2.60786	0.558073	5.80339	9.3491e-09	1.19767e-06
FKBP7	8.19169	7.90352	0.28817	5.79912	9.58006e-09	1.21873e-06
IKBIP	8.47468	8.24147	0.233202	5.79292	9.92584e-09	1.25401e-06
WDR31	6.08964	6.56536	-0.475719	-5.78296	1.05074e-08	1.31839e-06
GLIPR2	9.19743	8.746	0.451429	5.77985	1.06956e-08	1.33288e-06
CHIC2	7.65674	7.45386	0.202873	5.77221	1.11718e-08	1.38282e-06
ARFGEF2	11.2118	11.505	-0.293163	-5.76601	1.15736e-08	1.42294e-06
SCARF2	7.85346	7.35736	0.496099	5.76286	1.17827e-08	1.43899e-06
PTGIR	5.50838	5.12556	0.38282	5.75189	1.25414e-08	1.5215e-06
CCDC8	7.78969	7.2127	0.576991	5.74944	1.27172e-08	1.53268e-06
COL9A3	5.38737	4.39287	0.994497	5.7478	1.28363e-08	1.53692e-06
VASN	8.6365	8.20357	0.432935	5.74331	1.31671e-08	1.56628e-06
CCND3	10.3201	10.099	0.221133	5.73502	1.38012e-08	1.63112e-06
NPC2	11.582	11.2902	0.291806	5.73361	1.39119e-08	1.63351e-06
DZIP1	7.55928	7.09686	0.462424	5.7325	1.40001e-08	1.63351e-06
FAM127A	10.3247	10.0515	0.273133	5.7306	1.41511e-08	1.63351e-06
GSN	12.8989	12.5677	0.331191	5.73027	1.41781e-08	1.63351e-06
SERPINF1	11.6925	11.2211	0.471413	5.72876	1.42996e-08	1.63722e-06
SERPINE2	9.67731	9.14989	0.527421	5.72556	1.45606e-08	1.65674e-06
NNMT	10.602	10.1448	0.457145	5.72382	1.47047e-08	1.66281e-06
ZNF319	7.81892	7.61005	0.208876	5.71665	1.53131e-08	1.72099e-06
WDR86	4.33727	3.65819	0.679075	5.71433	1.55152e-08	1.73307e-06
ARHGAP22	6.15428	5.72114	0.433139	5.70236	1.66001e-08	1.81747e-06
PPAPDC3	5.18088	4.75094	0.429933	5.70195	1.66387e-08	1.81747e-06
C1QTNF1	9.00262	8.58284	0.419775	5.70164	1.66679e-08	1.81747e-06
ARID2	9.97646	10.2095	-0.233042	-5.70124	1.67057e-08	1.81747e-06
C16orf57	9.60725	9.33075	0.276508	5.70059	1.67669e-08	1.81747e-06
PRRX2	6.91588	6.42812	0.487767	5.69896	1.69212e-08	1.82341e-06
CHRNE	4.13305	3.68537	0.44768	5.69722	1.70885e-08	1.83066e-06
ZNF668	8.24014	8.00826	0.231878	5.69563	1.72423e-08	1.8364e-06
PDLIM2	8.76948	8.46511	0.304367	5.69059	1.7738e-08	1.87828e-06
KLHL11	5.70972	6.19656	-0.486838	-5.68567	1.82362e-08	1.91994e-06
RCAN1	9.98911	9.51132	0.477788	5.68033	1.87918e-08	1.96336e-06
GAS6	10.6858	10.2618	0.424025	5.67966	1.8863e-08	1.96336e-06
C13orf15	8.44704	8.11615	0.330898	5.67009	1.99053e-08	2.06014e-06
OLFML2B	10.445	10.0379	0.407092	5.66	2.1063e-08	2.16771e-06
SNAI2	8.69486	8.27902	0.415844	5.65473	2.16939e-08	2.21625e-06
SLC35A3	8.87134	9.19896	-0.327622	-5.65406	2.17766e-08	2.21625e-06
HIC1	7.08335	6.66384	0.419509	5.65225	2.19972e-08	2.22633e-06
SCPEP1	10.9165	10.535	0.38153	5.64878	2.24287e-08	2.2491e-06
C6orf145	8.93875	8.54206	0.396695	5.64847	2.24677e-08	2.2491e-06
WTIP	7.24524	6.81794	0.4273	5.64186	2.33141e-08	2.31664e-06
MTSS1L	9.92476	9.56518	0.359579	5.64071	2.34644e-08	2.31664e-06
KCNN4	8.21402	7.53028	0.683739	5.64027	2.35217e-08	2.31664e-06
ID3	9.24946	8.90191	0.347545	5.63633	2.4045e-08	2.35551e-06
PHLDB1	10.7529	10.4863	0.266532	5.62811	2.51735e-08	2.45295e-06
CPNE2	8.99337	8.70836	0.285011	5.62568	2.55174e-08	2.4733e-06
C7orf31	6.03999	5.62398	0.416005	5.62183	2.60701e-08	2.51357e-06
RNF175	3.19981	2.66795	0.531857	5.61915	2.64628e-08	2.53807e-06
CHST11	7.47356	7.08796	0.385594	5.6182	2.6602e-08	2.53814e-06
ITGA5	11.1941	10.8881	0.305995	5.61299	2.73849e-08	2.59929e-06
SOBP	6.18455	5.74217	0.442376	5.60979	2.78765e-08	2.63231e-06
FAM120A	12.3205	12.4966	-0.176175	-5.60877	2.80348e-08	2.63369e-06
PGF	7.34159	6.96939	0.372203	5.6023	2.90615e-08	2.71621e-06
EN1	5.82649	4.93433	0.892163	5.59992	2.94487e-08	2.73843e-06
NAALADL1	5.09294	4.69461	0.398336	5.59624	3.0056e-08	2.77298e-06
PLAGL1	7.62699	7.14639	0.480598	5.59584	3.0123e-08	2.77298e-06
PANK3	9.74082	10.0651	-0.324269	-5.58804	3.14533e-08	2.86172e-06
ZNF587	10.0647	10.4391	-0.374373	-5.5876	3.153e-08	2.86172e-06
VSNL1	5.91972	5.21122	0.708503	5.58746	3.15557e-08	2.86172e-06
MIPOL1	7.22255	7.5882	-0.365649	-5.58626	3.17652e-08	2.86635e-06
CD40	7.93053	7.54459	0.385943	5.58539	3.19196e-08	2.86635e-06
CSRP1	12.5361	12.2572	0.278862	5.57867	3.31292e-08	2.96046e-06
PLTP	10.174	9.75653	0.417466	5.57616	3.35931e-08	2.98734e-06
STRBP	10.2518	10.4579	-0.206067	-5.57164	3.44421e-08	3.04805e-06
ABCD3	10.9296	11.2329	-0.30326	-5.56849	3.50465e-08	3.08662e-06
CPA5	0.385636	-0.340821	0.726458	5.56665	3.54046e-08	3.10324e-06
MKL1	9.90646	9.73427	0.17219	5.55952	3.68272e-08	3.21256e-06
MSC	7.17812	6.71085	0.467271	5.55357	3.80548e-08	3.30391e-06
FLNA	14.0351	13.6617	0.373395	5.54961	3.88935e-08	3.35732e-06
LOC100270710	8.08529	7.75551	0.329779	5.54895	3.90364e-08	3.35732e-06
SLC10A3	9.29249	9.07074	0.221755	5.54342	4.02423e-08	3.44485e-06
EFNB1	8.91771	8.62851	0.289197	5.54083	4.08208e-08	3.47812e-06
TMEM158	6.8492	6.1873	0.661901	5.53558	4.20158e-08	3.56337e-06
PCSK1N	3.71626	2.56527	1.15099	5.52382	4.48183e-08	3.78353e-06
FAM20A	7.54246	7.04669	0.495775	5.51614	4.67444e-08	3.92089e-06
NEXN	7.82301	7.41109	0.411913	5.51564	4.68734e-08	3.92089e-06
C6orf211	10.4415	11.0005	-0.559002	-5.51204	4.78071e-08	3.97882e-06
MKL2	10.9275	11.2518	-0.324348	-5.5113	4.80004e-08	3.97882e-06
PPIP5K1	9.08694	9.37535	-0.288415	-5.50867	4.86983e-08	4.01849e-06
FEZ1	6.581	6.17715	0.403847	5.50617	4.93675e-08	4.0405e-06
LOC541471	7.9062	7.59932	0.306884	5.50603	4.94062e-08	4.0405e-06
YIPF6	8.62461	8.86634	-0.241733	-5.49607	5.21689e-08	4.23537e-06
OLFM2	8.3399	7.76691	0.572991	5.49509	5.24506e-08	4.23537e-06
NFKBIB	8.41906	8.15373	0.265334	5.49498	5.24826e-08	4.23537e-06
LARP4	10.465	10.6763	-0.211285	-5.48484	5.54673e-08	4.4566e-06
NFKBIE	8.63782	8.35466	0.283154	5.47682	5.79438e-08	4.63058e-06
C10orf55	3.47835	3.00152	0.476836	5.47621	5.81382e-08	4.63058e-06
FOSL1	5.34977	4.75323	0.596531	5.47076	5.98867e-08	4.74919e-06
NEK4	9.01109	9.22776	-0.216672	-5.46343	6.23231e-08	4.92111e-06
FTSJ1	9.60739	9.46338	0.14401	5.46082	6.32115e-08	4.96983e-06
RASA3	9.16592	8.85098	0.314947	5.4586	6.39798e-08	5.00874e-06
CCM2	9.69987	9.49193	0.20794	5.45646	6.47284e-08	5.04314e-06
SGCE	8.98723	8.47719	0.510036	5.45577	6.49697e-08	5.04314e-06
NPTX2	5.21739	4.55271	0.664679	5.44892	6.74283e-08	5.19011e-06
RUNX2	8.58161	8.14145	0.440157	5.44892	6.74298e-08	5.19011e-06
COL16A1	10.4893	10.0374	0.451929	5.44808	6.77377e-08	5.192e-06
HEPH	8.963	8.53922	0.423777	5.44644	6.83406e-08	5.20602e-06
DOK5	5.46821	4.95138	0.51683	5.44604	6.84891e-08	5.20602e-06
PAXIP1	9.04916	9.28089	-0.231736	-5.44184	7.00643e-08	5.30375e-06
RASGRF1	5.06843	4.30877	0.759658	5.43715	7.18672e-08	5.41784e-06
EPB41L5	9.10838	9.40605	-0.297667	-5.43359	7.32636e-08	5.50047e-06
FAM73A	8.91868	9.24381	-0.325133	-5.42922	7.50142e-08	5.60892e-06
TFEB	8.18523	7.89217	0.293058	5.42839	7.53526e-08	5.61131e-06
ARSE	5.13527	4.4994	0.635867	5.42525	7.66405e-08	5.68412e-06
ACTA2	12.7103	12.2696	0.440712	5.4234	7.74126e-08	5.71823e-06
TNFSF11	4.12144	3.42941	0.69203	5.41819	7.96212e-08	5.85775e-06
DLX5	4.22193	3.56228	0.659647	5.416	8.05663e-08	5.90358e-06
DEF8	9.21359	8.98083	0.232762	5.41165	8.24747e-08	6.0035e-06
PDPK1	10.5343	10.7621	-0.22778	-5.41141	8.25854e-08	6.0035e-06
C9orf129	6.34306	6.67975	-0.336687	-5.40832	8.39709e-08	6.04095e-06
KIAA1614	5.02958	4.64471	0.384867	5.40825	8.40033e-08	6.04095e-06
BACH2	6.6061	6.10825	0.497858	5.40805	8.40898e-08	6.04095e-06
HOXA1	3.99511	3.5746	0.420508	5.40398	8.5953e-08	6.11846e-06
AKR1B1	9.41931	9.09117	0.328134	5.40292	8.64488e-08	6.11846e-06
PLEKHF1	7.2011	6.73879	0.462309	5.40289	8.64612e-08	6.11846e-06
CPD	11.5987	11.9267	-0.327936	-5.40239	8.66946e-08	6.11846e-06
UBE2E3	9.38942	8.95552	0.433904	5.40208	8.68388e-08	6.11846e-06
MFRP	8.8744	8.4532	0.421198	5.39922	8.81841e-08	6.18944e-06
MRAS	9.28051	8.88599	0.39452	5.39759	8.89595e-08	6.22004e-06
PLA2G5	3.67858	3.13355	0.54503	5.39653	8.94686e-08	6.23184e-06
FXYD6	8.73485	8.32718	0.40767	5.39529	9.00667e-08	6.24974e-06
PARD6B	8.98987	9.57691	-0.587043	-5.39265	9.13522e-08	6.31502e-06
GPX7	7.88636	7.46792	0.418436	5.39036	9.24868e-08	6.36942e-06
ZFP36L2	11.9192	11.5756	0.343565	5.38237	9.65362e-08	6.6234e-06
EHD1	10.4727	10.2276	0.245082	5.37559	1.00113e-07	6.84314e-06
RILP	6.29436	5.95285	0.341514	5.3723	1.01888e-07	6.90385e-06
MYLK	11.0784	10.6441	0.434362	5.37151	1.02321e-07	6.90385e-06
S100A4	10.3008	9.91344	0.387384	5.37131	1.02433e-07	6.90385e-06
MYL12A	12.642	12.4568	0.185243	5.37108	1.02559e-07	6.90385e-06
CILP2	7.93782	7.35953	0.578295	5.37001	1.03147e-07	6.90385e-06
VAC14	9.86311	9.67542	0.187693	5.36923	1.03577e-07	6.90385e-06
2018-03-06	11.175	11.3933	-0.218312	-5.36911	1.03645e-07	6.90385e-06
TNNI2	2.92165	2.26473	0.656919	5.36829	1.04102e-07	6.90385e-06
TRIP10	9.44047	9.19402	0.246453	5.36777	1.04392e-07	6.90385e-06
DUSP7	8.78045	8.56164	0.218807	5.36663	1.05029e-07	6.92095e-06
LOC158376	4.02338	3.53595	0.487426	5.36582	1.05487e-07	6.92621e-06
MAGED4B	7.62744	6.98842	0.639019	5.36468	1.06132e-07	6.94369e-06
GLE1	10.1576	10.3269	-0.169374	-5.36296	1.07113e-07	6.98293e-06
IL15RA	7.40833	7.03093	0.377397	5.36047	1.08548e-07	7.05135e-06
SRPX	8.07789	7.57077	0.507121	5.35729	1.10405e-07	7.09989e-06
TREX2	1.92826	1.37947	0.548786	5.35662	1.10799e-07	7.09989e-06
ARHGAP23	8.90503	8.56593	0.339099	5.35661	1.10807e-07	7.09989e-06
PPP1R15A	9.96867	9.69247	0.276204	5.35655	1.10845e-07	7.09989e-06
CSNK1G1	9.5597	9.7761	-0.216399	-5.35586	1.11252e-07	7.10112e-06
ACOT9	8.72806	8.41056	0.317502	5.35412	1.12291e-07	7.1291e-06
LASS6	11.1578	11.5454	-0.387567	-5.35255	1.13236e-07	7.1291e-06
C13orf16	0.927775	0.385841	0.541934	5.35244	1.13302e-07	7.1291e-06
FBXO32	9.87361	9.44419	0.429419	5.35196	1.13594e-07	7.1291e-06
FAM20B	11.0854	11.2843	-0.198826	-5.35189	1.13636e-07	7.1291e-06
PNMA6A	4.18985	3.55275	0.637098	5.34875	1.15558e-07	7.22496e-06
CMTM7	8.46969	8.00412	0.465564	5.33826	1.22201e-07	7.61431e-06
RASEF	8.18369	8.76549	-0.5818	-5.33561	1.23934e-07	7.69237e-06
MT1L	4.1997	3.55786	0.641837	5.33507	1.24294e-07	7.69237e-06
MAGED4	6.21477	5.59748	0.617288	5.32999	1.27697e-07	7.85663e-06
IGFBP6	7.06699	6.62487	0.442116	5.32983	1.27806e-07	7.85663e-06
CAMK2A	2.86179	2.32334	0.538455	5.32822	1.28903e-07	7.89756e-06
SPON2	9.55227	9.0935	0.458768	5.32621	1.30289e-07	7.94432e-06
REPS2	9.59844	10.1621	-0.563692	-5.32586	1.30533e-07	7.94432e-06
TGFB1	9.96559	9.67885	0.286738	5.32484	1.31245e-07	7.96117e-06
B3GNT9	8.41179	8.10974	0.30205	5.32179	1.33386e-07	8.06434e-06
FKTN	9.08874	9.30885	-0.220113	-5.31991	1.34721e-07	8.11824e-06
PTTG1IP	12.8845	12.7105	0.174034	5.31533	1.38042e-07	8.29112e-06
TTC37	10.5703	10.8106	-0.240248	-5.31155	1.40833e-07	8.43109e-06
LGALS1	12.4119	12.0709	0.341	5.30819	1.43362e-07	8.55455e-06
LAYN	7.0141	6.65257	0.361534	5.30712	1.44183e-07	8.57562e-06
SRF	10.3638	10.1446	0.219203	5.28869	1.58943e-07	9.42293e-06
LMNA	12.9175	12.6498	0.267658	5.28512	1.6197e-07	9.57137e-06
AP1AR	9.38594	9.61747	-0.231532	-5.28431	1.6266e-07	9.58123e-06
PEX1	9.16673	9.38313	-0.216402	-5.28202	1.64639e-07	9.66675e-06
FLVCR1	7.78944	8.08124	-0.291805	-5.27548	1.70418e-07	9.97406e-06
SDC1	12.7202	12.2649	0.455326	5.26457	1.80498e-07	1.05304e-05
CREB5	6.65336	6.21389	0.439467	5.26236	1.82605e-07	1.06195e-05
TGFBI	11.585	11.1958	0.389216	5.26052	1.84381e-07	1.06888e-05
C1S	12.6138	12.1351	0.478732	5.25522	1.89592e-07	1.09563e-05
MMP2	13.02	12.541	0.478997	5.25342	1.91392e-07	1.10255e-05
SOX2OT	0.930253	1.57054	-0.640286	-5.25103	1.93801e-07	1.11293e-05
PRR5	8.05441	7.76732	0.287084	5.2453	1.99722e-07	1.14334e-05
MXRA8	11.0532	10.5939	0.459272	5.24422	2.00856e-07	1.14626e-05
APBA2	6.41139	5.79228	0.619114	5.24297	2.02173e-07	1.15019e-05
FXYD5	10.7669	10.3828	0.384121	5.23976	2.05602e-07	1.16607e-05
LIMS2	8.23822	7.87586	0.362361	5.2375	2.08054e-07	1.17634e-05
ZNF469	8.8618	8.39159	0.470216	5.2341	2.11787e-07	1.19316e-05
BST1	6.35711	6.02422	0.332882	5.23303	2.12977e-07	1.19316e-05
TNFRSF4	5.58009	5.14427	0.43582	5.23303	2.12983e-07	1.19316e-05
HAAO	5.9228	5.45909	0.463714	5.22783	2.18848e-07	1.22057e-05
LOC728392	5.74934	5.34026	0.409083	5.22752	2.19208e-07	1.22057e-05
USP46	9.14433	9.3527	-0.208372	-5.22462	2.22551e-07	1.23543e-05
LOC399959	7.53142	7.09131	0.440105	5.22017	2.27789e-07	1.26069e-05
AGPAT4	7.37375	6.97701	0.396736	5.21808	2.30293e-07	1.27071e-05
MCAM	11.0122	10.7096	0.302678	5.21255	2.3703e-07	1.30395e-05
LZTS1	8.21573	7.88124	0.334486	5.21141	2.38447e-07	1.30782e-05
BCAR1	10.0233	9.782	0.241311	5.21052	2.39549e-07	1.30994e-05
GLT8D2	8.49452	8.02666	0.467862	5.20448	2.47212e-07	1.34782e-05
SLC39A13	9.68703	9.49402	0.193009	5.20377	2.48127e-07	1.34879e-05
LAMA1	6.22853	5.60238	0.626151	5.2019	2.50565e-07	1.35802e-05
L2HGDH	7.88265	8.10019	-0.217538	-5.19967	2.5349e-07	1.36714e-05
EPHB1	5.38592	4.82115	0.56476	5.19948	2.5374e-07	1.36714e-05
YPEL4	3.59022	3.18827	0.401946	5.19705	2.56969e-07	1.38047e-05
PRNP	10.724	10.3511	0.372888	5.19518	2.59468e-07	1.38982e-05
ICAM5	2.11709	1.3808	0.736292	5.19258	2.62999e-07	1.40463e-05
C9orf167	6.90494	6.62178	0.283156	5.18718	2.70488e-07	1.44043e-05
SEMA7A	7.43944	7.06757	0.371865	5.18651	2.71434e-07	1.44128e-05
C9orf41	7.1306	7.43064	-0.300036	-5.18342	2.7582e-07	1.46033e-05
FBLN2	11.2451	10.759	0.486178	5.18009	2.80625e-07	1.48149e-05
ADAMTS7	7.40347	7.01339	0.390085	5.17581	2.8692e-07	1.51037e-05
DACT3	6.67607	6.27809	0.39798	5.17379	2.89954e-07	1.52197e-05
RPL13	13.6207	13.3365	0.284155	5.17301	2.91121e-07	1.52373e-05
ISY1	9.35272	9.20712	0.145599	5.17093	2.94278e-07	1.53586e-05
RRAS	9.27018	9.00066	0.269523	5.16962	2.96271e-07	1.54187e-05
ZNF91	9.31388	9.66554	-0.35166	-5.16728	2.99888e-07	1.55627e-05
LOC402377	3.24281	3.62059	-0.377781	-5.15823	3.14255e-07	1.62622e-05
SHOX2	6.23639	5.86351	0.372876	5.15244	3.238e-07	1.6709e-05
TBX5	5.89082	5.42425	0.466571	5.15098	3.2625e-07	1.67881e-05
UHMK1	9.07866	9.55831	-0.479649	-5.14501	3.36455e-07	1.7242e-05
LRBA	11.5028	11.8175	-0.314735	-5.14472	3.36952e-07	1.7242e-05
MIA	4.88853	3.74758	1.14095	5.14336	3.39322e-07	1.73148e-05
SPATA5	7.80956	8.05125	-0.241699	-5.14203	3.41671e-07	1.73863e-05
ADARB1	9.09474	8.86523	0.229514	5.1378	3.49192e-07	1.77198e-05
COL8A2	10.2274	9.70695	0.520476	5.13689	3.50833e-07	1.77539e-05
NRG1	4.51941	3.75476	0.76465	5.13544	3.53468e-07	1.78148e-05
PRR24	7.44844	7.17823	0.270218	5.13496	3.54338e-07	1.78148e-05
CD70	2.96908	2.36931	0.599762	5.13462	3.54953e-07	1.78148e-05
LOC389705	2.05525	1.62948	0.425774	5.13317	3.57613e-07	1.78992e-05
CAPRIN1	12.9586	13.1354	-0.176806	-5.13061	3.62352e-07	1.8087e-05
NEFM	2.26607	1.52717	0.738904	5.12805	3.6715e-07	1.82767e-05
MEGF6	8.95044	8.52885	0.421599	5.12721	3.68756e-07	1.83069e-05
NKX3-2	3.88273	3.20619	0.676536	5.12454	3.73842e-07	1.85092e-05
VWCE	2.90199	2.44179	0.460202	5.12302	3.76774e-07	1.85569e-05
TRADD	8.14042	7.8857	0.254714	5.12299	3.76831e-07	1.85569e-05
CHST2	7.0391	6.63853	0.400578	5.11869	3.85237e-07	1.892e-05
GGN	2.82183	2.41142	0.410405	5.11659	3.89415e-07	1.9074e-05
LZIC	8.52044	8.68088	-0.160447	-5.11527	3.92062e-07	1.91525e-05
NARG2	9.74199	9.93814	-0.196151	-5.11397	3.94695e-07	1.92172e-05
KRT86	4.76035	3.98509	0.775264	5.11358	3.95485e-07	1.92172e-05
HAND2	4.71432	4.24224	0.472076	5.111	4.00759e-07	1.94219e-05
FAM180A	5.41644	4.88443	0.532014	5.10988	4.03063e-07	1.94624e-05
RNF141	10.257	10.5021	-0.245078	-5.10941	4.04038e-07	1.94624e-05
PLEKHG2	8.91758	8.63972	0.277864	5.10892	4.05053e-07	1.94624e-05
2018-09-04	7.98156	7.662	0.319558	5.10854	4.05843e-07	1.94624e-05
BTRC	9.74879	10.0257	-0.276878	-5.1069	4.09263e-07	1.95752e-05
CYP27C1	3.06635	2.32675	0.739601	5.09821	4.27878e-07	2.04123e-05
TMEM40	4.16941	3.1462	1.02321	5.09522	4.34465e-07	2.06727e-05
RPS6KA4	9.22398	9.00326	0.220712	5.09401	4.37168e-07	2.07474e-05
PAX1	2.31554	1.42065	0.894889	5.09247	4.40618e-07	2.08571e-05
FAM126A	8.33695	7.94543	0.391519	5.08945	4.47475e-07	2.1127e-05
THY1	11.7808	11.4343	0.346484	5.08702	4.53061e-07	2.13011e-05
GPR3	3.77897	3.33817	0.440802	5.08684	4.53487e-07	2.13011e-05
SPG11	10.7375	10.9611	-0.223567	-5.08493	4.57917e-07	2.14542e-05
APOOL	7.44896	7.75532	-0.306362	-5.08024	4.69003e-07	2.19018e-05
C12orf51	10.3102	10.54	-0.229816	-5.07973	4.70239e-07	2.19018e-05
PCDHGC3	10.6501	10.363	0.287069	5.07939	4.71057e-07	2.19018e-05
RFX8	3.07296	2.58322	0.489741	5.07746	4.75709e-07	2.20621e-05
KIAA1755	7.15266	6.641	0.511662	5.07319	4.86175e-07	2.24723e-05
HRCT1	4.25759	3.467	0.790591	5.07182	4.89585e-07	2.24723e-05
LBH	10.3058	10.0209	0.284883	5.0718	4.89625e-07	2.24723e-05
SMOX	7.45738	7.05135	0.406037	5.07148	4.90432e-07	2.24723e-05
WNT6	2.5884	1.77389	0.814513	5.07137	4.90688e-07	2.24723e-05
PLAU	10.7564	10.3112	0.445176	5.06877	4.97248e-07	2.27159e-05
TMSL3	14.5524	14.2739	0.278528	5.06822	4.98625e-07	2.27222e-05
NKD2	6.55257	6.03572	0.516846	5.06709	5.01503e-07	2.27966e-05
HOXA5	4.48655	3.97551	0.511039	5.06632	5.03482e-07	2.28299e-05
MOBKL2B	7.69021	7.24897	0.441238	5.06557	5.05409e-07	2.28607e-05
GBP2	11.0081	10.6362	0.371911	5.06425	5.0879e-07	2.29272e-05
KBTBD4	8.73304	8.96316	-0.230125	-5.06403	5.09382e-07	2.29272e-05
S100A6	12.5031	12.0738	0.429353	5.06158	5.15754e-07	2.31571e-05
DNAJC16	9.57222	9.75877	-0.186543	-5.05497	5.33375e-07	2.38614e-05
PBX4	3.23951	2.7317	0.507806	5.05472	5.34045e-07	2.38614e-05
UCN2	1.98159	1.41409	0.567493	5.05363	5.37025e-07	2.38944e-05
CACNA1A	4.34028	3.87712	0.463168	5.05349	5.37393e-07	2.38944e-05
GFPT2	8.50286	8.09628	0.406575	5.04895	5.49913e-07	2.43919e-05
IPO7	11.9572	12.1537	-0.196452	-5.04322	5.6614e-07	2.5051e-05
MT2A	10.9779	10.586	0.391993	5.0413	5.71658e-07	2.52083e-05
BEAN	4.7875	4.31147	0.476024	5.04088	5.72895e-07	2.52083e-05
FOXL1	4.74763	4.28522	0.462411	5.04056	5.73823e-07	2.52083e-05
TNFSF12-TNFSF13	6.08985	5.03655	1.0533	5.0395	5.76913e-07	2.52834e-05
C7orf61	1.90685	1.38708	0.519773	5.03826	5.80521e-07	2.53808e-05
VAMP5	8.27092	7.97312	0.297801	5.03773	5.82104e-07	2.53894e-05
TWIST2	4.24995	3.72407	0.525887	5.0367	5.85145e-07	2.54615e-05
HOXA4	4.66122	4.20946	0.451765	5.03514	5.89776e-07	2.56021e-05
CYB5R3	11.8188	11.6302	0.18855	5.03467	5.91181e-07	2.56025e-05
PML	10.6239	10.4114	0.212539	5.03275	5.96957e-07	2.57791e-05
OXER1	4.00214	3.53474	0.467401	5.03238	5.98073e-07	2.57791e-05
RNF122	7.40279	7.12984	0.272947	5.0317	6.00141e-07	2.58075e-05
COTL1	11.0909	10.7444	0.346448	5.03104	6.02132e-07	2.58324e-05
CALD1	12.5064	12.1805	0.32584	5.03004	6.05172e-07	2.58487e-05
CLIP3	8.54516	8.22324	0.321921	5.02969	6.06269e-07	2.58487e-05
MEG3	5.49871	4.94996	0.548751	5.02953	6.06743e-07	2.58487e-05
ZNF281	9.16608	9.50147	-0.335386	-5.02875	6.09145e-07	2.58908e-05
CLASP2	9.96444	10.1681	-0.203647	-5.02694	6.14736e-07	2.60679e-05
RPE65	-0.78568	-1.2551	0.469424	5.02398	6.24016e-07	2.64003e-05
HOXA7	5.90488	5.37823	0.526648	5.02313	6.26681e-07	2.6452e-05
CXCL12	11.1093	10.6862	0.423097	5.02128	6.32583e-07	2.66397e-05
CHST12	7.94043	7.69542	0.245008	5.01981	6.37297e-07	2.67767e-05
C19orf77	1.25952	0.71844	0.541076	5.01933	6.38831e-07	2.67798e-05
AEBP1	13.6769	13.2216	0.455311	5.01878	6.40601e-07	2.67926e-05
PLAUR	9.39893	9.03844	0.360487	5.01748	6.44822e-07	2.69077e-05
RMND5A	10.8454	11.0071	-0.161683	-5.01559	6.51012e-07	2.70767e-05
ZNF678	6.36294	6.70595	-0.343017	-5.01534	6.51828e-07	2.70767e-05
DZIP1L	5.50946	5.13633	0.373135	5.01458	6.54321e-07	2.71188e-05
RALGAPA1	9.23462	9.46626	-0.231646	-5.01196	6.63005e-07	2.74167e-05
CGB7	0.509524	-0.033455	0.542979	5.01023	6.68827e-07	2.75951e-05
C20orf177	7.87532	8.1633	-0.28798	-5.00947	6.71376e-07	2.76262e-05
UGCG	8.92171	9.42489	-0.503177	-5.00911	6.72595e-07	2.76262e-05
C7orf10	6.09053	5.65256	0.437968	5.00633	6.82104e-07	2.79541e-05
PUS7L	7.7754	8.00696	-0.231566	-5.00576	6.8406e-07	2.79716e-05
C9orf170	0.706557	0.108908	0.597649	5.00336	6.92359e-07	2.82479e-05
EPHA2	8.11195	7.7796	0.332346	5.00214	6.96641e-07	2.83595e-05
RSBN1L	8.93027	9.105	-0.174733	-4.9989	7.08066e-07	2.8701e-05
SLC39A6	13.493	14.1127	-0.619668	-4.99888	7.08164e-07	2.8701e-05
NCKAP5L	8.88504	8.67375	0.211288	4.9979	7.11649e-07	2.87786e-05
JPH2	5.94329	5.36238	0.580914	4.99338	7.28004e-07	2.93425e-05
PRDM8	4.41447	4.01024	0.404234	4.993	7.2938e-07	2.93425e-05
LMBRD2	7.67217	8.02734	-0.355162	-4.99251	7.31193e-07	2.93425e-05
SMOC1	5.44731	4.54282	0.904492	4.99223	7.32218e-07	2.93425e-05
GPM6B	7.4034	6.92025	0.483146	4.99185	7.33603e-07	2.93425e-05
TNFRSF1A	11.1638	10.9952	0.168556	4.99093	7.37018e-07	2.94149e-05
IL10RB	9.54354	9.38436	0.159182	4.98459	7.60846e-07	3.02999e-05
ANKRD26	8.00592	8.29396	-0.288044	-4.98273	7.67963e-07	3.05169e-05
IL4R	9.96132	9.66354	0.29778	4.97946	7.80665e-07	3.09546e-05
TRIM47	9.68415	9.35251	0.331643	4.97746	7.88513e-07	3.11733e-05
GATAD2A	10.7921	10.6435	0.148564	4.97719	7.89585e-07	3.11733e-05
KCNMB1	6.51144	6.03415	0.477288	4.97566	7.9565e-07	3.12853e-05
FIBIN	8.71927	8.20799	0.511275	4.97562	7.95838e-07	3.12853e-05
COL13A1	4.95519	4.47817	0.477029	4.97194	8.10644e-07	3.17991e-05
TCF25	10.7755	10.6015	0.173936	4.97076	8.15416e-07	3.1918e-05
TSPAN4	9.33302	9.05153	0.281485	4.96982	8.19284e-07	3.2001e-05
E2F4	9.65984	9.48786	0.171974	4.96441	8.41761e-07	3.2809e-05
C19orf50	10.1808	10.0257	0.155055	4.9628	8.4854e-07	3.3003e-05
UBTD1	8.21721	7.97186	0.245351	4.9613	8.54915e-07	3.31575e-05
RPRD1A	10.3534	10.5634	-0.209982	-4.96102	8.56133e-07	3.31575e-05
BOC	8.64124	8.18318	0.458057	4.95972	8.61702e-07	3.33028e-05
GLIPR1	9.15269	8.84082	0.31187	4.95822	8.68187e-07	3.34828e-05
SYT8	3.91367	2.88016	1.03351	4.95497	8.82355e-07	3.39277e-05
EHD2	10.8288	10.5118	0.317043	4.95451	8.84387e-07	3.39277e-05
PLS3	11.2384	10.8878	0.350576	4.95431	8.85279e-07	3.39277e-05
CD46	12.6698	12.9154	-0.245592	-4.95375	8.87774e-07	3.39523e-05
ELL	8.90856	8.76406	0.144502	4.95201	8.95481e-07	3.41756e-05
MSN	12.7931	12.5084	0.28468	4.95128	8.98745e-07	3.42289e-05
ERF	9.81078	9.60725	0.203533	4.94833	9.12078e-07	3.46647e-05
ZNRF1	8.95926	8.73548	0.223779	4.94594	9.22992e-07	3.50068e-05
COL11A2	3.33495	2.60899	0.725968	4.94439	9.30162e-07	3.52059e-05
C1QTNF4	1.83702	1.27074	0.566286	4.94304	9.36422e-07	3.53697e-05
MT1X	8.73445	8.27033	0.464117	4.94223	9.40231e-07	3.542e-05
FBXO31	9.08881	8.91995	0.168868	4.94193	9.41621e-07	3.542e-05
STAC	4.63376	3.94484	0.688915	4.93721	9.64032e-07	3.61069e-05
HOXA2	2.65002	2.09673	0.55329	4.93692	9.65399e-07	3.61069e-05
LSP1	10.0509	9.69336	0.357567	4.93684	9.65794e-07	3.61069e-05
PLOD1	11.7756	11.5016	0.273924	4.93593	9.70179e-07	3.61499e-05
FAM101B	8.78139	8.45891	0.32248	4.93578	9.7089e-07	3.61499e-05
CD99	11.1983	10.8608	0.33755	4.93464	9.7639e-07	3.62809e-05
PRMT2	10.825	10.6623	0.162614	4.92908	1.00378e-06	3.72231e-05
CLEC18B	1.6722	1.09727	0.57493	4.92778	1.01028e-06	3.73887e-05
PCSK9	3.392	2.66705	0.724948	4.92627	1.01785e-06	3.74902e-05
ZSWIM4	8.69167	8.43312	0.258543	4.92602	1.01912e-06	3.74902e-05
TNFSF9	4.06627	3.60898	0.457293	4.92601	1.01917e-06	3.74902e-05
PSMB10	9.5744	9.26811	0.30629	4.92523	1.02313e-06	3.75607e-05
RABEP1	11.4358	11.7675	-0.331695	-4.92302	1.03445e-06	3.79001e-05
CHPF	11.3171	11.0511	0.265992	4.92108	1.04443e-06	3.81894e-05
ANKS1B	6.4257	6.87449	-0.448796	-4.91649	1.06849e-06	3.89913e-05
FAM199X	9.28894	9.49274	-0.203798	-4.916	1.0711e-06	3.90087e-05
CRYAB	8.92001	8.23617	0.683836	4.91501	1.07632e-06	3.91212e-05
PPP1R13L	9.73266	9.48945	0.243203	4.91303	1.08693e-06	3.94286e-05
ARL2	9.64171	9.42826	0.213453	4.91206	1.09216e-06	3.954e-05
MYEF2	8.71778	9.09946	-0.381685	-4.9112	1.09684e-06	3.96313e-05
FOXQ1	4.23927	3.57518	0.664086	4.91046	1.10087e-06	3.96985e-05
MYH9	14.7777	14.5735	0.204208	4.90927	1.10737e-06	3.98544e-05
NINJ2	6.82071	6.45416	0.366553	4.90686	1.12065e-06	4.02534e-05
HLA-E	12.6585	12.3637	0.294811	4.90547	1.12842e-06	4.0368e-05
COPZ2	7.81855	7.41524	0.403313	4.90525	1.12964e-06	4.0368e-05
FST	7.02795	6.42375	0.604197	4.9051	1.13045e-06	4.0368e-05
TIMP2	13.1158	12.7936	0.322278	4.90431	1.13488e-06	4.0447e-05
DFNA5	7.30839	7.02142	0.286966	4.90264	1.14428e-06	4.0703e-05
FAM20C	9.62756	9.28687	0.340695	4.90117	1.15264e-06	4.0921e-05
CLOCK	8.58658	8.89297	-0.306395	-4.89792	1.17133e-06	4.14317e-05
RG9MTD2	7.32869	7.52753	-0.198838	-4.89788	1.17155e-06	4.14317e-05
PLEKHM2	10.335	10.1741	0.160885	4.89471	1.19001e-06	4.19948e-05
PSTPIP1	5.78142	5.25313	0.528288	4.89415	1.19329e-06	4.19948e-05
SH3GL1	10.8106	10.6337	0.176893	4.89397	1.19435e-06	4.19948e-05
ZNF740	9.66476	9.87	-0.205239	-4.89313	1.19931e-06	4.20885e-05
PIGO	9.94753	10.1504	-0.20287	-4.89012	1.21731e-06	4.2591e-05
ACSL4	9.56365	9.2278	0.335849	4.88974	1.21959e-06	4.2591e-05
CA6	-0.279968	-1.1046	0.824637	4.88957	1.2206e-06	4.2591e-05
JDP2	8.69166	8.42341	0.268246	4.88821	1.22879e-06	4.27949e-05
CHD1	10.1234	10.364	-0.240522	-4.88758	1.23265e-06	4.28479e-05
MYO1H	1.61036	1.03039	0.579972	4.8849	1.249e-06	4.33342e-05
KLHL29	6.01051	5.57615	0.434356	4.88374	1.25618e-06	4.35009e-05
PDGFRL	8.7741	8.34405	0.430057	4.88272	1.26249e-06	4.3613e-05
PFN1	13.3338	13.1471	0.186711	4.88245	1.26418e-06	4.3613e-05
ZKSCAN1	10.3485	10.6697	-0.3212	-4.8808	1.27451e-06	4.38556e-05
NOG	1.89243	1.28695	0.605474	4.88056	1.276e-06	4.38556e-05
TEAD3	9.71742	9.52768	0.189736	4.87443	1.3151e-06	4.51147e-05
ANKH	10.766	10.4346	0.331365	4.87145	1.33452e-06	4.55516e-05
CELF1	10.9129	11.0512	-0.138314	-4.87135	1.3352e-06	4.55516e-05
SYCE1L	1.57981	0.871086	0.708724	4.87133	1.33529e-06	4.55516e-05
VASP	10.9821	10.8052	0.17696	4.87058	1.3402e-06	4.56214e-05
NUDT10	4.79114	4.22029	0.57085	4.87026	1.34232e-06	4.56214e-05
MTHFD1L	8.27301	7.88483	0.388178	4.86761	1.35992e-06	4.61341e-05
PPM1F	9.30986	9.08957	0.220287	4.86686	1.36499e-06	4.62204e-05
CCDC88B	7.24958	6.85293	0.396652	4.86412	1.38347e-06	4.67596e-05
LRIG3	8.41223	8.017	0.395227	4.86276	1.3927e-06	4.69851e-05
C21orf70	7.1524	6.84806	0.304338	4.85681	1.43395e-06	4.82876e-05
SERPINF2	5.87634	5.38882	0.48752	4.85577	1.44134e-06	4.84475e-05
BRCA1	8.32001	8.67436	-0.354345	-4.85404	1.4536e-06	4.87703e-05
SH3BGRL3	11.666	11.4261	0.23986	4.85157	1.47128e-06	4.92732e-05
RBM47	11.2109	11.48	-0.26915	-4.85071	1.47753e-06	4.93921e-05
PCYOX1	11.3763	11.5792	-0.202808	-4.84997	1.48284e-06	4.94793e-05
CHST6	5.28371	4.68461	0.599097	4.84743	1.50139e-06	5.00073e-05
CFI	8.15105	7.75356	0.397485	4.8463	1.50973e-06	5.00555e-05
PCLO	7.9964	8.45094	-0.45454	-4.84579	1.51352e-06	5.00555e-05
ACTBL2	1.02894	0.386666	0.642275	4.84551	1.51556e-06	5.00555e-05
FYN	9.07138	8.78055	0.290835	4.84549	1.51571e-06	5.00555e-05
DCLK2	6.62453	6.22256	0.401971	4.84539	1.5165e-06	5.00555e-05
C3orf54	4.80387	4.48806	0.315805	4.84494	1.51982e-06	5.00749e-05
CNN1	8.10986	7.57809	0.531775	4.8436	1.52983e-06	5.03141e-05
LOC285548	1.42179	0.773049	0.648746	4.84277	1.53608e-06	5.04291e-05
IL32	9.92472	9.46915	0.455564	4.8416	1.54488e-06	5.06274e-05
SENP2	9.61052	9.77237	-0.161851	-4.84105	1.54906e-06	5.06736e-05
CCDC46	6.51097	6.15637	0.354598	4.83995	1.55741e-06	5.07823e-05
ISM1	7.45971	6.96941	0.490298	4.83988	1.55793e-06	5.07823e-05
RBM12	11.0037	11.1216	-0.117862	-4.83931	1.56224e-06	5.08326e-05
STT3B	10.8684	11.1179	-0.249461	-4.83608	1.58709e-06	5.15496e-05
ANGPTL2	10.3777	9.99662	0.381052	4.83564	1.5905e-06	5.15689e-05
ST8SIA1	6.32089	5.76779	0.553098	4.83505	1.5951e-06	5.16267e-05
ENPP6	3.34956	2.841	0.508564	4.83049	1.63103e-06	5.26965e-05
EAF1	9.96023	10.1597	-0.199507	-4.82951	1.63881e-06	5.28546e-05
PTX3	4.57583	3.80835	0.767482	4.82865	1.64571e-06	5.29839e-05
CTSK	11.8754	11.4352	0.440153	4.82735	1.65618e-06	5.32272e-05
TMBIM6	14.4275	14.6118	-0.184368	-4.82579	1.66884e-06	5.33849e-05
CLTB	9.93444	9.6892	0.245245	4.82577	1.66902e-06	5.33849e-05
VDR	9.99619	9.74697	0.249221	4.82552	1.6711e-06	5.33849e-05
COX4I1	11.8087	11.5788	0.229892	4.82531	1.67274e-06	5.33849e-05
CSRP2	7.78644	7.36126	0.425187	4.82444	1.67992e-06	5.35208e-05
GLT25D1	11.4129	11.2191	0.193722	4.82401	1.68344e-06	5.35398e-05
RGS2	8.70456	8.21843	0.486135	4.8232	1.69006e-06	5.3569e-05
C16orf7	7.7507	7.52509	0.225611	4.82318	1.69021e-06	5.3569e-05
GUF1	9.54192	9.73506	-0.193131	-4.82282	1.69321e-06	5.35714e-05
SUZ12	10.0155	10.2193	-0.203818	-4.82136	1.70529e-06	5.38608e-05
LY6K	5.91176	5.04482	0.86694	4.81843	1.72981e-06	5.44548e-05
CD200	7.9254	7.62441	0.300985	4.8184	1.73004e-06	5.44548e-05
ZC3H18	9.52981	9.3428	0.187017	4.81453	1.76299e-06	5.53967e-05
BRI3	10.0627	9.86101	0.201717	4.81368	1.77025e-06	5.55294e-05
SUN2	11.4854	11.2467	0.238711	4.81244	1.78096e-06	5.57032e-05
AFTPH	10.8856	11.0431	-0.157468	-4.81225	1.78265e-06	5.57032e-05
GSTCD	8.464	8.74592	-0.281919	-4.81199	1.78491e-06	5.57032e-05
CCDC107	8.29727	8.03481	0.262459	4.81086	1.79474e-06	5.59147e-05
MC1R	6.75031	6.42982	0.32049	4.80987	1.80338e-06	5.60886e-05
MRGPRF	6.36853	5.92502	0.443511	4.80803	1.81959e-06	5.64402e-05
DIRC3	3.23702	2.79342	0.443601	4.80789	1.82085e-06	5.64402e-05
SBNO1	9.16387	9.4759	-0.312033	-4.80537	1.84324e-06	5.70376e-05
TP53BP1	10.2871	10.4905	-0.203447	-4.80473	1.84903e-06	5.71203e-05
GLT1D1	2.07096	1.53425	0.536711	4.80176	1.87582e-06	5.78506e-05
CYP11A1	3.41609	2.85129	0.564799	4.79919	1.89942e-06	5.83113e-05
IL34	6.40469	5.84045	0.564239	4.79895	1.9016e-06	5.83113e-05
MTMR15	8.89522	9.09073	-0.195508	-4.79877	1.9033e-06	5.83113e-05
BEND6	5.5043	5.09046	0.413841	4.79875	1.9035e-06	5.83113e-05
RAP2B	9.77645	9.56209	0.214361	4.79835	1.90719e-06	5.83269e-05
SH3KBP1	9.58056	9.31536	0.265199	4.79786	1.91175e-06	5.8369e-05
IARS2	11.9025	12.0878	-0.185343	-4.79574	1.93144e-06	5.8872e-05
ADNP	11.7585	11.9254	-0.166848	-4.79482	1.94009e-06	5.90374e-05
DPYSL3	11.663	11.277	0.38603	4.7944	1.94407e-06	5.90603e-05
PHLDA3	9.48294	9.13785	0.345083	4.79317	1.9557e-06	5.93154e-05
FAM98B	8.3815	8.55451	-0.173009	-4.79158	1.97081e-06	5.96279e-05
MAF	9.26313	8.98974	0.273396	4.7914	1.97251e-06	5.96279e-05
MYO9B	10.9321	10.7602	0.171857	4.78901	1.99549e-06	6.01641e-05
C19orf60	7.90933	7.61276	0.296575	4.78867	1.99885e-06	6.01641e-05
C15orf39	9.62112	9.40702	0.214102	4.78854	2.0001e-06	6.01641e-05
FHOD3	7.64408	7.23622	0.407862	4.78813	2.00401e-06	6.01827e-05
PDLIM3	9.08447	8.64956	0.434906	4.7869	2.01599e-06	6.04434e-05
KLHL12	10.3016	10.4835	-0.181903	-4.78515	2.03315e-06	6.07741e-05
LMTK2	8.16078	8.46697	-0.306189	-4.7851	2.03365e-06	6.07741e-05
SYT3	1.68556	0.972232	0.713326	4.78112	2.07319e-06	6.17454e-05
ARHGEF4	5.88999	5.33919	0.550799	4.78094	2.07503e-06	6.17454e-05
EFS	9.47553	8.99107	0.484466	4.78081	2.07627e-06	6.17454e-05
HSPA7	6.27586	5.82821	0.447653	4.7784	2.10068e-06	6.237e-05
TMEM144	8.6734	9.00174	-0.328336	-4.77741	2.11073e-06	6.24764e-05
RAB33A	3.98411	3.6149	0.369215	4.77738	2.11108e-06	6.24764e-05
C11orf24	9.98201	9.7857	0.196319	4.77663	2.11875e-06	6.26021e-05
LAMB1	11.9114	11.6107	0.300674	4.77462	2.13936e-06	6.30352e-05
FBLN5	9.80049	9.41084	0.389649	4.77453	2.14029e-06	6.30352e-05
C4orf29	6.7947	6.98534	-0.190641	-4.77357	2.15027e-06	6.32275e-05
GRIN2D	5.82909	5.3642	0.464888	4.77242	2.16225e-06	6.3478e-05
EPT1	10.4605	10.6643	-0.203788	-4.77138	2.17313e-06	6.36953e-05
VEGFC	7.48009	7.20096	0.279121	4.77011	2.18653e-06	6.39857e-05
IPP	7.95514	8.17727	-0.222131	-4.76799	2.20896e-06	6.45391e-05
A2M	13.6777	13.3499	0.327803	4.76668	2.22294e-06	6.48441e-05
LYSMD4	6.8714	6.62177	0.249626	4.76621	2.22803e-06	6.48892e-05
ST5	10.1269	9.86864	0.258216	4.76501	2.24094e-06	6.51615e-05
PCBD2	8.34942	8.57169	-0.222269	-4.76431	2.24852e-06	6.52209e-05
PID1	6.37139	5.91446	0.456929	4.76417	2.2501e-06	6.52209e-05
C1orf54	6.89235	6.63072	0.261628	4.76342	2.25818e-06	6.53517e-05
CNN3	12.021	11.7284	0.292607	4.76301	2.26262e-06	6.5377e-05
SLC2A12	6.37751	5.96893	0.408573	4.76042	2.29105e-06	6.60941e-05
KIAA1012	10.0336	10.2123	-0.178652	-4.75548	2.34625e-06	6.75802e-05
PRICKLE1	9.1263	8.7378	0.388494	4.75453	2.35707e-06	6.77852e-05
GPR89B	4.13216	4.57451	-0.442349	-4.74957	2.41399e-06	6.92369e-05
CDH4	0.818157	0.21205	0.606107	4.74947	2.41511e-06	6.92369e-05
ASGR2	2.36979	1.93559	0.434203	4.74793	2.43309e-06	6.95505e-05
KIAA1632	9.86105	10.0571	-0.196055	-4.74788	2.43364e-06	6.95505e-05
ISLR	11.4017	10.9986	0.403088	4.74438	2.47495e-06	7.06208e-05
LOXL2	10.452	10.0879	0.364079	4.74368	2.48324e-06	7.07472e-05
FAM167B	5.91985	5.65263	0.267224	4.74162	2.50791e-06	7.13392e-05
KLHDC10	9.51751	9.76408	-0.246565	-4.74004	2.52709e-06	7.17733e-05
VPRBP	9.83083	9.98179	-0.150956	-4.73732	2.5603e-06	7.25166e-05
SEC14L1	10.7164	10.5489	0.167526	4.73724	2.56118e-06	7.25166e-05
IER5	9.51049	9.26412	0.24637	4.73571	2.58013e-06	7.28742e-05
RSC1A1	7.94154	8.19416	-0.252612	-4.73558	2.58176e-06	7.28742e-05
CRISPLD2	10.6353	10.2348	0.400508	4.73494	2.5896e-06	7.2983e-05
ARHGAP32	10.7828	11.0744	-0.291567	-4.73329	2.61023e-06	7.343e-05
BMP2	4.81536	4.33631	0.479056	4.73303	2.61348e-06	7.343e-05
IRX1	5.62943	4.83457	0.794858	4.7319	2.62767e-06	7.37157e-05
CIB2	6.05469	5.59494	0.459752	4.73104	2.63853e-06	7.39071e-05
LTBP1	10.5293	10.162	0.367221	4.72854	2.67035e-06	7.46075e-05
FAS	8.05872	7.72982	0.328902	4.72805	2.67662e-06	7.46075e-05
LOC144438	9.46808	9.61273	-0.144644	-4.7279	2.67858e-06	7.46075e-05
SPRY2	7.68112	7.30952	0.371608	4.7278	2.67983e-06	7.46075e-05
KCNJ15	4.99117	4.50959	0.481578	4.72696	2.69063e-06	7.47945e-05
S100A10	11.7146	11.3702	0.34441	4.72614	2.70126e-06	7.49103e-05
ARPC2	12.1401	11.9999	0.140209	4.726	2.70297e-06	7.49103e-05
FOXF2	5.73112	5.34616	0.384967	4.72364	2.73367e-06	7.56466e-05
MPHOSPH9	7.70771	7.96708	-0.259375	-4.72305	2.74147e-06	7.57284e-05
TMEM204	8.03925	7.73296	0.306291	4.72279	2.74489e-06	7.57284e-05
MYO5C	10.1634	10.4782	-0.314883	-4.72226	2.7519e-06	7.58076e-05
PRKD1	6.69969	6.32031	0.379384	4.72131	2.76433e-06	7.60358e-05
DNAJB5	7.43311	7.18883	0.24428	4.72058	2.77407e-06	7.61892e-05
HAS2AS	1.71939	1.20654	0.512851	4.71888	2.7967e-06	7.66956e-05
APOL2	9.81859	9.55788	0.260713	4.71674	2.82544e-06	7.73681e-05
ANKRD35	5.30408	4.77033	0.533756	4.7129	2.87772e-06	7.86819e-05
RYR3	3.43572	2.95075	0.484968	4.71215	2.88812e-06	7.88486e-05
CTR9	10.6076	10.78	-0.172392	-4.71165	2.89502e-06	7.89195e-05
C10orf10	10.2279	9.83299	0.394896	4.70994	2.91882e-06	7.94499e-05
C10orf54	8.97532	8.6655	0.309827	4.70898	2.93212e-06	7.96936e-05
AXL	10.1973	9.91696	0.280295	4.70679	2.96297e-06	8.04128e-05
ADAMTS10	6.59012	6.19233	0.397785	4.7059	2.9755e-06	8.06232e-05
CLEC2B	7.69663	7.39363	0.302999	4.70562	2.97952e-06	8.06232e-05
ANKRD11	10.8222	10.6338	0.18842	4.70438	2.99726e-06	8.0851e-05
WBP11P1	3.47621	3.71005	-0.233841	-4.70422	2.99953e-06	8.0851e-05
LOXL4	6.28405	5.72898	0.555061	4.7041	3.00118e-06	8.0851e-05
C8orf58	7.38412	7.18096	0.203154	4.70174	3.03524e-06	8.15913e-05
PNMAL2	5.58926	5.19918	0.390076	4.70158	3.03757e-06	8.15913e-05
FXYD2	1.05367	0.523847	0.529827	4.70092	3.04707e-06	8.17265e-05
C5orf46	5.08011	4.38401	0.696103	4.70027	3.05657e-06	8.18616e-05
HOOK1	9.76032	10.0149	-0.254602	-4.69986	3.06252e-06	8.19012e-05
MSX1	5.82141	5.49694	0.324464	4.69943	3.06884e-06	8.19505e-05
CBR1	9.35622	8.97311	0.383108	4.69906	3.07426e-06	8.19759e-05
GBGT1	6.64511	6.33493	0.310183	4.6963	3.11486e-06	8.29353e-05
TMEM200C	3.49378	2.93418	0.559602	4.69587	3.12122e-06	8.29353e-05
NIPAL4	3.00218	2.35232	0.649865	4.6957	3.12382e-06	8.29353e-05
CEP97	7.48989	7.7552	-0.265304	-4.69494	3.13519e-06	8.31164e-05
KCTD17	7.34189	7.079	0.26289	4.69308	3.16305e-06	8.36573e-05
DDX19B	9.38372	9.23252	0.151205	4.69297	3.16472e-06	8.36573e-05
GALNS	8.80083	8.56053	0.240301	4.69087	3.19639e-06	8.43728e-05
ZBTB26	6.46499	6.70143	-0.236436	-4.68852	3.23231e-06	8.5198e-05
AP1M1	9.95491	9.82182	0.133095	4.68749	3.24829e-06	8.5465e-05
GEFT	8.11215	7.84009	0.272067	4.68726	3.25177e-06	8.5465e-05
VSIG10L	5.56495	5.13321	0.43174	4.6844	3.29622e-06	8.65093e-05
ERCC4	8.39856	8.61276	-0.214203	-4.68092	3.35129e-06	8.78288e-05
ACVRL1	8.78284	8.53837	0.244465	4.68029	3.36128e-06	8.79646e-05
C10orf125	5.88197	5.47596	0.406018	4.67892	3.38323e-06	8.84128e-05
ARPC1B	11.375	11.1203	0.254703	4.67706	3.41321e-06	8.90205e-05
NCRNA00087	4.32653	3.89697	0.429558	4.67688	3.4162e-06	8.90205e-05
C9orf80	7.9941	8.16804	-0.173932	-4.67423	3.45934e-06	8.98943e-05
BIN1	8.11724	7.75646	0.360782	4.67422	3.45955e-06	8.98943e-05
PTH1R	4.32165	3.78851	0.533138	4.66942	3.53921e-06	9.17928e-05
IL11	3.76447	3.35582	0.408649	4.66921	3.54263e-06	9.17928e-05
TNFRSF6B	5.35381	4.96631	0.387501	4.6679	3.56475e-06	9.22354e-05
CCDC91	8.92354	9.11365	-0.190113	-4.66666	3.58563e-06	9.26447e-05
DAPK3	9.74551	9.53501	0.210497	4.66292	3.64976e-06	9.41471e-05
TTYH1	4.74681	3.89558	0.851224	4.66267	3.65405e-06	9.41471e-05
RHOG	9.97598	9.81083	0.165151	4.66148	3.67476e-06	9.45475e-05
FES	7.63547	7.32478	0.310689	4.65592	3.77262e-06	9.69294e-05
WBP11	11.1766	11.3495	-0.172913	-4.65447	3.79853e-06	9.74438e-05
GTF2I	11.4454	11.6825	-0.237098	-4.65421	3.80328e-06	9.74438e-05
PTPLA	4.81291	4.24022	0.572689	4.65351	3.8158e-06	9.76281e-05
DDX26B	6.8628	6.49453	0.368278	4.65134	3.8552e-06	9.84984e-05
PIGN	9.47273	9.674	-0.201276	-4.64954	3.88801e-06	9.91983e-05
ZNF860	6.36793	6.73389	-0.365966	-4.64924	3.89349e-06	9.92001e-05
ROD1	11.6209	11.7971	-0.176189	-4.6487	3.9035e-06	9.92925e-05
SCARF1	7.2125	6.97374	0.238755	4.64818	3.91308e-06	9.92925e-05
RGMA	7.53836	6.97189	0.566478	4.64816	3.91338e-06	9.92925e-05
ASH1L	11.3191	11.5535	-0.234432	-4.64773	3.92132e-06	9.93563e-05
KLHDC8A	4.03741	3.61778	0.419627	4.64406	3.98993e-06	0.000100955
RMI1	8.66225	8.86745	-0.205195	-4.64191	4.03059e-06	0.000101843
RAI14	10.5063	10.2591	0.247173	4.64112	4.04565e-06	0.000102083
TSHZ3	8.18173	7.85918	0.322546	4.63964	4.0739e-06	0.000102612
PBRM1	10.5465	10.7316	-0.185189	-4.63944	4.0778e-06	0.000102612
ADAMTS4	9.36938	9.00205	0.367335	4.63857	4.09448e-06	0.000102738
CTGF	12.518	12.0923	0.425779	4.63829	4.09985e-06	0.000102738
HSPB2	5.6403	5.23742	0.402878	4.63796	4.10632e-06	0.000102738
IFNGR1	10.7506	10.5487	0.201929	4.63784	4.10864e-06	0.000102738
SPATA2L	7.66126	7.41164	0.249621	4.63772	4.11088e-06	0.000102738
ADAD2	-0.0453845	-0.507092	0.461708	4.63734	4.11826e-06	0.000102783
CAPN7	9.68257	9.85061	-0.168046	-4.63583	4.14773e-06	0.000103377
SLC30A9	10.5857	10.7472	-0.161575	-4.63496	4.16468e-06	0.000103659
COL4A2	13.0232	12.7465	0.276627	4.63022	4.25864e-06	0.000105853
LOC100134259	3.36075	2.99909	0.361655	4.62832	4.29675e-06	0.000106656
ABP1	3.80697	3.0575	0.749464	4.6256	4.35204e-06	0.000107789
C17orf91	6.85359	6.60544	0.24815	4.6255	4.35415e-06	0.000107789
ST8SIA2	4.14399	3.43152	0.712469	4.62505	4.36347e-06	0.00010782
NUTF2	10.6919	10.4778	0.214024	4.62487	4.36717e-06	0.00010782
MAN2B1	11.1573	10.943	0.214341	4.62447	4.37526e-06	0.000107874
ALPK2	5.3958	4.88171	0.514088	4.62407	4.38347e-06	0.000107931
ACVR2B	8.44882	8.68341	-0.234593	-4.62314	4.40282e-06	0.000108262
TTC30B	7.92786	8.16013	-0.232272	-4.61902	4.48876e-06	0.000110072
EARS2	9.74038	9.92081	-0.180426	-4.61888	4.49167e-06	0.000110072
C21orf122	5.00994	4.75896	0.250976	4.61875	4.49446e-06	0.000110072
LIMD1	9.94711	10.1282	-0.181098	-4.6177	4.5166e-06	0.000110319
SOX8	4.24923	3.53656	0.712673	4.61746	4.52171e-06	0.000110319
APRT	10.5282	10.2968	0.231422	4.61742	4.52262e-06	0.000110319
RALGPS1	8.18412	8.45085	-0.266731	-4.61498	4.57458e-06	0.000111438
NRG2	2.57667	1.86965	0.707021	4.61263	4.62537e-06	0.000112526
USP14	10.878	11.0894	-0.211396	-4.61186	4.64206e-06	0.000112782
NPM2	2.19759	1.54517	0.652414	4.6114	4.65202e-06	0.000112875
ESR1	11.407	12.4087	-1.00174	-4.60817	4.72298e-06	0.000114324
JAM3	9.04761	8.75089	0.29672	4.60812	4.72422e-06	0.000114324
HOXA9	5.24512	4.72489	0.520228	4.60565	4.77897e-06	0.000115496
SERTAD1	8.5891	8.37753	0.211565	4.60528	4.78739e-06	0.000115547
SATL1	4.78571	4.97914	-0.19343	-4.60424	4.81063e-06	0.000115955
DPY19L3	8.73052	8.99995	-0.269424	-4.60284	4.84239e-06	0.000116567
WDR91	8.51407	8.32831	0.185765	4.60245	4.85111e-06	0.000116624
C17orf49	9.81057	9.64294	0.167632	4.60192	4.86334e-06	0.000116765
ZNF362	9.5704	9.41295	0.157457	4.60112	4.88137e-06	0.000117044
UEVLD	8.36001	8.60753	-0.247526	-4.60029	4.90048e-06	0.000117349
CENPT	8.42413	8.22237	0.201762	4.59862	4.9388e-06	0.000118112
CPNE8	6.91508	6.56122	0.353862	4.59768	4.9607e-06	0.000118481
ANKRD53	2.8619	2.41265	0.449242	4.59569	5.00703e-06	0.000119285
PRRX1	10.8719	10.4938	0.37812	4.59567	5.0074e-06	0.000119285
CASP4	9.33525	9.07815	0.257095	4.59237	5.08534e-06	0.000120985
CCDC82	7.68673	7.38064	0.306086	4.59145	5.10719e-06	0.000121347
PDGFRA	10.1344	9.68422	0.450209	4.58889	5.16855e-06	0.000122646
DPP8	8.67357	8.91752	-0.243951	-4.58706	5.21279e-06	0.000123536
RRN3P1	3.79009	3.37258	0.417514	4.5861	5.23625e-06	0.000123931
CHRNA7	0.839151	0.285667	0.553484	4.58524	5.25734e-06	0.00012427
FUT4	7.26739	7.00491	0.26248	4.58462	5.27249e-06	0.000124437
PIWIL4	4.69888	4.29136	0.407521	4.5844	5.278e-06	0.000124437
ELFN1	5.37098	5.08202	0.288967	4.58237	5.32816e-06	0.00012537
KIF3A	8.74543	8.97147	-0.226039	-4.58224	5.33126e-06	0.00012537
METTL14	8.42127	8.58637	-0.165101	-4.58024	5.38134e-06	0.000126386
CAV2	9.01117	8.6716	0.339572	4.57995	5.38866e-06	0.000126396
MYL3	1.00457	0.451677	0.552896	4.5789	5.41495e-06	0.000126726
BTBD19	3.66526	3.3084	0.356861	4.57884	5.41658e-06	0.000126726
CHM	8.98232	9.18276	-0.200438	-4.57793	5.43951e-06	0.0001271
LOC284232	3.51359	3.84788	-0.334293	-4.57734	5.45446e-06	0.000127287
PRDM1	8.62925	8.3394	0.289849	4.57673	5.46995e-06	0.000127486
CNPY4	8.4394	8.26172	0.177683	4.57567	5.49694e-06	0.000127952
RUSC2	9.1905	8.9677	0.222802	4.57501	5.51406e-06	0.000128188
MID1	7.55283	7.05256	0.500269	4.5747	5.52205e-06	0.000128211
CFDP1	9.61512	9.41968	0.19544	4.57425	5.53364e-06	0.000128317
SERPINB8	7.74417	7.49446	0.249704	4.57246	5.57982e-06	0.000129225
CASZ1	9.83881	10.0923	-0.253528	-4.57127	5.61076e-06	0.000129777
GFM1	10.5074	10.6633	-0.155861	-4.57083	5.62228e-06	0.00012988
RAPGEF6	8.31007	8.65979	-0.349724	-4.56859	5.68111e-06	0.000131073
KRT81	6.67313	5.64868	1.02445	4.56788	5.69984e-06	0.00013134
RAB30	7.52828	8.00109	-0.472803	-4.5662	5.7446e-06	0.000132205
PREPL	10.7095	10.8825	-0.173016	-4.56503	5.77587e-06	0.000132758
LOC100170939	6.08548	6.49153	-0.406048	-4.56431	5.79532e-06	0.000133038
LOC644538	5.88444	5.57761	0.306826	4.55503	6.05037e-06	0.000138719
STX4	9.59187	9.40535	0.186517	4.55411	6.07625e-06	0.000139138
TPST1	7.86784	7.61419	0.253657	4.55185	6.14027e-06	0.000140429
DRD4	2.67186	2.1433	0.528557	4.55105	6.16284e-06	0.000140769
C5orf42	8.97545	9.23099	-0.255542	-4.55054	6.17748e-06	0.000140928
RRAD	4.18787	3.61218	0.575694	4.54869	6.23066e-06	0.000141964
SMTNL2	1.77201	1.12317	0.648832	4.54653	6.29344e-06	0.000143217
GGT5	9.38818	9.05343	0.334752	4.54562	6.31982e-06	0.000143639
DPYSL2	10.7244	10.4582	0.266197	4.5449	6.34106e-06	0.000143943
MRPS30	9.66755	10.1224	-0.454859	-4.54417	6.36248e-06	0.000144122
RGS16	9.2266	8.88995	0.336645	4.5441	6.36467e-06	0.000144122
DDI2	6.68446	7.06335	-0.378895	-4.54334	6.38698e-06	0.000144448
CCND2	9.42957	9.12174	0.307829	4.54184	6.43133e-06	0.000145272
NPEPPS	11.1628	11.379	-0.21622	-4.54088	6.45994e-06	0.000145738
C1orf58	8.87514	9.15955	-0.284406	-4.53476	6.6453e-06	0.000149736
JAZF1	8.29731	8.07631	0.221	4.53445	6.65495e-06	0.000149769
KCTD3	11.7115	11.9749	-0.263379	-4.534	6.66863e-06	0.000149893
FKBP8	11.7516	11.539	0.212592	4.5325	6.71514e-06	0.000150702
KIF3B	11.0447	11.2225	-0.177741	-4.53231	6.72109e-06	0.000150702
FCHO1	6.07182	5.56046	0.511358	4.53163	6.74207e-06	0.000150988
IFI27L2	7.36761	7.05081	0.316793	4.52773	6.86447e-06	0.000153541
NHLRC2	7.31029	7.55916	-0.24887	-4.52602	6.91881e-06	0.000154568
RELT	7.38555	7.12892	0.25663	4.52548	6.93624e-06	0.000154769
TMEM71	4.94785	4.42901	0.518835	4.52369	6.99379e-06	0.000155863
ENTPD5	7.90476	8.27127	-0.366508	-4.52265	7.02708e-06	0.000156414
FOLH1	6.32389	5.83399	0.489905	4.5218	7.05468e-06	0.000156838
RASL10A	3.2817	2.83816	0.443538	4.52108	7.07811e-06	0.000157168
C2orf82	1.45449	0.619588	0.834905	4.52062	7.09327e-06	0.000157314
DKK3	10.0864	9.725	0.361408	4.5201	7.11042e-06	0.000157466
C1QTNF6	9.73401	9.40884	0.325173	4.51989	7.1173e-06	0.000157466
APCDD1	8.37907	7.99739	0.381685	4.51922	7.13926e-06	0.000157761
ZNF680	8.52576	8.77598	-0.25022	-4.51881	7.15277e-06	0.000157869
EXD2	9.6299	9.80332	-0.173419	-4.5164	7.23237e-06	0.000159434
THAP11	9.14662	9.02003	0.126596	4.51551	7.26226e-06	0.000159901
MAGEL2	4.01064	3.53692	0.47372	4.51445	7.29752e-06	0.000160484
PPIB	12.9965	12.7855	0.21106	4.51379	7.31978e-06	0.000160609
TFE3	10.3683	10.2608	0.107449	4.51376	7.32073e-06	0.000160609
RAD51AP2	0.651015	0.149192	0.501823	4.51241	7.36634e-06	0.000161416
KARS	11.3675	11.1954	0.172076	4.5111	7.41106e-06	0.000162202
WDR13	10.0253	9.8436	0.181735	4.50955	7.46389e-06	0.000163163
GMCL1	8.46595	8.66218	-0.196229	-4.50853	7.49915e-06	0.000163625
BDH1	8.8476	9.12614	-0.278545	-4.50842	7.50285e-06	0.000163625
DHX38	9.98129	9.81308	0.168217	4.50559	7.60111e-06	0.00016557
MAT2A	11.9973	12.1252	-0.127874	-4.50432	7.6456e-06	0.00016613
PPIC	10.0334	9.79601	0.237408	4.50427	7.64709e-06	0.00016613
CCDC52	8.95612	9.15514	-0.199026	-4.50408	7.65399e-06	0.00016613
HEATR5B	9.97778	10.1356	-0.157778	-4.50377	7.66482e-06	0.000166168
CDC42EP1	10.2772	9.97402	0.303229	4.50254	7.70828e-06	0.000166912
IRX6	3.47649	2.7952	0.681293	4.50158	7.74245e-06	0.000167454
FAM134B	8.93506	9.41556	-0.480499	-4.49922	7.82666e-06	0.000168941
TAF1L	4.59134	4.87355	-0.282207	-4.49878	7.84248e-06	0.000168941
GCK	1.33074	0.873048	0.457692	4.49868	7.84602e-06	0.000168941
SRRM2	13.5109	13.6681	-0.157128	-4.4986	7.84879e-06	0.000168941
LOC100286844	4.35799	4.6119	-0.253909	-4.49837	7.85727e-06	0.000168941
RFTN1	9.44501	9.17007	0.274935	4.49393	8.01868e-06	0.000172084
C3orf63	10.7946	10.9509	-0.156318	-4.49362	8.03002e-06	0.000172084
ERI2	8.878	9.08762	-0.209621	-4.49335	8.03999e-06	0.000172084
C5orf62	8.7558	8.50327	0.252531	4.49332	8.04102e-06	0.000172084
LCOR	6.80062	7.17362	-0.372995	-4.49108	8.12397e-06	0.000173656
NALCN	5.35796	4.79099	0.56697	4.49072	8.13735e-06	0.000173739
GEM	8.96093	8.57615	0.384788	4.48996	8.16572e-06	0.000174142
LOC441869	6.56555	6.14211	0.423441	4.4885	8.22076e-06	0.000175112
PRR16	5.35992	4.97837	0.381554	4.48733	8.26472e-06	0.000175844
FAM58A	8.30344	8.10876	0.19468	4.48603	8.31405e-06	0.000176688
MSH3	8.89424	9.06839	-0.174148	-4.48399	8.39209e-06	0.000178084
SCAI	8.08151	8.27112	-0.189612	-4.48381	8.39917e-06	0.000178084
CD82	9.88222	9.5165	0.365717	4.48233	8.45594e-06	0.00017908
FAM109A	8.2601	8.06408	0.196017	4.48188	8.47347e-06	0.000179244
ABTB2	7.05931	6.61173	0.447589	4.4792	8.57776e-06	0.000181241
CORO1C	11.1032	10.9131	0.190031	4.47678	8.67329e-06	0.000183048
NOB1	9.70368	9.52654	0.177141	4.47533	8.73088e-06	0.000183867
CCDC85B	7.54086	7.18317	0.357689	4.4753	8.73215e-06	0.000183867
ADM	7.21035	6.73001	0.480341	4.47424	8.77449e-06	0.000184546
AVEN	7.54942	7.35251	0.196903	4.47241	8.84802e-06	0.00018588
CD14	10.0769	9.76278	0.314127	4.47138	8.88982e-06	0.000186544
DSE	9.46372	9.21347	0.250251	4.46996	8.94768e-06	0.000187543
SNX32	1.14246	0.558311	0.584149	4.46696	9.07081e-06	0.000189906
LOC100129637	7.03824	6.78701	0.251226	4.46669	9.08202e-06	0.000189924
CCDC124	9.54831	9.30299	0.245326	4.46641	9.09345e-06	0.000189935
RFC1	10.4198	10.5658	-0.145993	-4.46618	9.10325e-06	0.000189935
FSTL1	12.8367	12.5114	0.325354	4.46484	9.15869e-06	0.000190652
RHOQ	10.4631	10.2705	0.19263	4.46474	9.16287e-06	0.000190652
NCF4	7.00956	6.70411	0.305451	4.46439	9.17767e-06	0.000190652
MED13L	11.5752	11.8623	-0.287092	-4.46435	9.17929e-06	0.000190652
NACAD	5.64092	5.20338	0.437537	4.46394	9.1966e-06	0.000190796
FGF1	7.8993	7.509	0.390301	4.46316	9.22934e-06	0.000191258
S100A2	5.68893	4.86571	0.823227	4.46223	9.26836e-06	0.00019185
SPNS2	8.07564	7.70133	0.374308	4.46098	9.3212e-06	0.000192654
IFNE	-0.13918	-0.615811	0.476631	4.46082	9.32822e-06	0.000192654
CPZ	7.74004	7.28033	0.459706	4.45969	9.37644e-06	0.000193431
NCRNA00152	7.88496	7.59107	0.293883	4.45626	9.52369e-06	0.000196248
SLC11A2	10.5649	10.7385	-0.17355	-4.45516	9.57157e-06	0.000197013
TBXA2R	5.57363	5.33934	0.234283	4.45469	9.59181e-06	0.000197208
C20orf94	4.91626	5.27613	-0.359869	-4.4533	9.65297e-06	0.000198243
NBLA00301	3.21816	2.78327	0.434883	4.45219	9.70179e-06	0.000199022
WDR46	9.92974	9.78166	0.148075	4.45153	9.73077e-06	0.000199046
KCNJ2	6.80139	6.48345	0.317948	4.45144	9.73499e-06	0.000199046
UBE2H	10.8981	11.0688	-0.170633	-4.45142	9.73554e-06	0.000199046
PDS5A	11.615	11.7577	-0.142746	-4.45058	9.77312e-06	0.000199592
GRASP	6.25681	5.93624	0.320572	4.44933	9.82864e-06	0.000200502
COX4NB	8.76314	8.59556	0.167586	4.44742	9.91437e-06	0.000202026
EIF5A2	6.96725	6.66847	0.298785	4.44611	9.9732e-06	0.000202973
N4BP2	7.52274	7.87544	-0.352697	-4.4459	9.98302e-06	0.000202973
KCNJ3	3.64843	5.08482	-1.43639	-4.44317	1.01071e-05	0.000205269
UHRF1BP1	9.69949	9.8994	-0.19991	-4.4429	1.01198e-05	0.000205299
TCN2	8.759	8.48714	0.271861	4.44235	1.01452e-05	0.000205453
HYMAI	0.0499451	-0.409048	0.458993	4.44225	1.01499e-05	0.000205453
ZCCHC18	3.32614	2.94016	0.38598	4.44097	1.02089e-05	0.000206421
LARS2	8.99173	9.14193	-0.150203	-4.43713	1.03881e-05	0.000209608
KIAA1468	9.4739	9.64124	-0.167345	-4.4371	1.03894e-05	0.000209608
CDH3	9.66806	9.03758	0.630488	4.43557	1.04616e-05	0.000210832
KRT17	9.35076	8.32317	1.02759	4.43526	1.04763e-05	0.000210896
TSNAX	10.3333	10.4947	-0.161334	-4.43494	1.04917e-05	0.000210907
CCNT1	7.11713	7.50089	-0.383766	-4.43477	1.04999e-05	0.000210907
PRKCA	7.19858	6.81771	0.38087	4.43398	1.05376e-05	0.000211433
LYL1	5.85761	5.55254	0.305066	4.4325	1.06083e-05	0.000212618
FNDC1	10.27	9.79306	0.476975	4.43141	1.06605e-05	0.000213202
SIPA1	9.37053	9.15736	0.213165	4.43141	1.06607e-05	0.000213202
UBN2	9.65715	9.83133	-0.17418	-4.43046	1.07068e-05	0.00021389
PPP4R2	8.98628	9.19626	-0.20998	-4.42302	1.10729e-05	0.000220963
ASAM	7.74663	7.34499	0.401644	4.42275	1.10866e-05	0.000220996
HLA-A	13.9544	13.6266	0.327859	4.42138	1.11557e-05	0.000222131
MME	8.59041	8.04621	0.544203	4.42023	1.12138e-05	0.000223046
DNAJC19	9.07659	9.27135	-0.194761	-4.41953	1.12493e-05	0.000223509
PRR5L	7.54371	7.27089	0.272821	4.41924	1.12638e-05	0.000223556
LNPEP	8.1036	8.43727	-0.333664	-4.41877	1.12876e-05	0.00022372
SLC25A40	7.40807	7.617	-0.208931	-4.4186	1.12965e-05	0.00022372
CRHR1	2.58528	1.86225	0.723032	4.41298	1.15865e-05	0.000229216
RELB	8.58658	8.32169	0.26489	4.41266	1.16036e-05	0.000229306
TRIM44	10.3148	10.5335	-0.218732	-4.41218	1.16287e-05	0.000229554
PCDHB9	5.99126	5.53138	0.459877	4.4112	1.16801e-05	0.000230102
C9orf5	10.5998	10.7795	-0.179726	-4.41117	1.16816e-05	0.000230102
ID4	7.7349	7.15796	0.576943	4.41076	1.17035e-05	0.000230277
AKAP10	8.59849	8.81778	-0.219289	-4.41053	1.17156e-05	0.000230277
ANKDD1A	5.78886	5.55092	0.237942	4.40818	1.184e-05	0.000232472
FMN1	5.95222	6.41412	-0.461899	-4.40676	1.19162e-05	0.000233657
KRT7	12.1753	11.4634	0.711919	4.40658	1.19258e-05	0.000233657
VKORC1	10.6453	10.4915	0.153847	4.40608	1.19527e-05	0.000233933
PLB1	5.22565	4.86157	0.364085	4.40493	1.20146e-05	0.000234894
SPON1	9.78755	9.29073	0.496819	4.40141	1.22065e-05	0.000238392
EPB41	10.2095	10.4033	-0.193832	-4.39993	1.22884e-05	0.000239735
CSK	10.3332	10.1677	0.165534	4.39914	1.23318e-05	0.000239952
HSD17B2	3.45825	2.53609	0.922161	4.39891	1.23447e-05	0.000239952
SART1	10.1131	9.87635	0.23679	4.39881	1.23501e-05	0.000239952
C10orf90	1.80622	1.08196	0.72426	4.39878	1.23519e-05	0.000239952
ZNF552	9.76615	10.1828	-0.416605	-4.39851	1.23669e-05	0.000239988
ERBB3	12.5894	12.8681	-0.278683	-4.39668	1.24692e-05	0.000241718
GLUD2	8.67121	8.89983	-0.228615	-4.39584	1.25165e-05	0.000242218
CD248	9.72043	9.41905	0.30138	4.39575	1.25214e-05	0.000242218
DLK2	2.94123	2.34702	0.594214	4.39542	1.25399e-05	0.00024232
MTCP1NB	8.05117	7.85815	0.193013	4.39313	1.26696e-05	0.000244567
DMD	7.66094	7.19667	0.46427	4.39189	1.27404e-05	0.000245392
MAP1S	9.52976	9.35111	0.178649	4.39174	1.27489e-05	0.000245392
FAM127C	8.62825	8.30931	0.318938	4.39168	1.27525e-05	0.000245392
TBC1D1	10.2433	10.0133	0.230024	4.39145	1.27659e-05	0.000245392
REL	6.77582	7.13623	-0.360411	-4.39113	1.2784e-05	0.000245482
BCL7C	9.41221	9.18467	0.227539	4.39062	1.28132e-05	0.000245666
GRAP	6.76402	6.49381	0.270208	4.39027	1.28338e-05	0.000245666
NPR2	7.22541	6.90912	0.316283	4.39012	1.28424e-05	0.000245666
GAL3ST4	8.46526	8.21419	0.251068	4.39003	1.28472e-05	0.000245666
DKFZp566F0947	-0.0384675	-0.45265	0.414182	4.38946	1.28802e-05	0.00024604
POFUT1	11.0079	11.1429	-0.135014	-4.38883	1.29171e-05	0.000246212
C2orf58	2.15976	1.76121	0.398551	4.38868	1.29257e-05	0.000246212
KIAA1279	9.71074	9.86395	-0.153205	-4.38861	1.29295e-05	0.000246212
NCALD	8.80546	8.40706	0.398396	4.38825	1.29507e-05	0.000246359
HTRA1	12.1335	11.7703	0.363249	4.38751	1.29935e-05	0.000246918
IL6ST	10.7	11.2757	-0.575643	-4.38572	1.30984e-05	0.000248652
MYB	10.1118	10.5926	-0.48076	-4.38541	1.31167e-05	0.000248742
SOD3	7.6303	7.15308	0.477226	4.38421	1.31876e-05	0.000249828
TMEM39B	8.03057	7.85832	0.172252	4.38363	1.3222e-05	0.000250094
PTP4A3	9.02302	8.75479	0.26823	4.38351	1.3229e-05	0.000250094
PPP2R5B	8.44089	8.27758	0.163306	4.3831	1.32533e-05	0.000250296
CCDC92	9.74987	9.59682	0.153052	4.3821	1.33126e-05	0.000251127
FAM173B	8.06122	8.23821	-0.176982	-4.38183	1.33292e-05	0.000251127
ETHE1	9.00403	8.81744	0.186588	4.38146	1.33514e-05	0.000251127
KIAA1109	10.6919	10.9279	-0.235989	-4.38144	1.33521e-05	0.000251127
IFI16	10.8655	10.5682	0.297314	4.37958	1.34644e-05	0.000252978
PPP1R3D	8.64988	8.8708	-0.220917	-4.37872	1.35162e-05	0.000253691
RARRES1	8.52795	7.88114	0.646807	4.37847	1.3531e-05	0.000253691
ARHGAP31	9.47503	9.22637	0.248663	4.37826	1.35439e-05	0.000253691
MBTPS2	9.37322	9.56522	-0.191997	-4.37772	1.3577e-05	0.000254052
TAF1C	8.98633	8.79701	0.189315	4.3763	1.36636e-05	0.000255234
MXRA7	10.7636	10.5054	0.258211	4.37622	1.3668e-05	0.000255234
SPI1	8.5993	8.30178	0.297526	4.37327	1.38497e-05	0.000258364
KIF7	6.9043	6.55455	0.349747	4.3725	1.38979e-05	0.000258784
MEIS2	6.76487	6.41313	0.351746	4.37246	1.39005e-05	0.000258784
GTF2H3	7.94038	8.14234	-0.201956	-4.3714	1.39663e-05	0.000259617
C11orf41	7.95222	7.52082	0.431395	4.37128	1.39736e-05	0.000259617
ZNF28	9.11556	9.31334	-0.197782	-4.37063	1.40146e-05	0.000260115
TINAGL1	8.92739	8.50706	0.420329	4.36893	1.41216e-05	0.000261835
ABCA13	1.79388	0.930979	0.862903	4.36814	1.41715e-05	0.000262496
MAP4K4	11.2943	11.0713	0.222942	4.36651	1.42751e-05	0.000264147
MAVS	11.1446	11.3092	-0.164584	-4.36597	1.43094e-05	0.000264514
FAM127B	9.71658	9.47946	0.237127	4.3637	1.44556e-05	0.000266624
MARVELD2	8.76117	9.02089	-0.259726	-4.36352	1.44668e-05	0.000266624
STK17A	9.20346	8.99468	0.208782	4.36317	1.44898e-05	0.000266624
CHRFAM7A	3.71208	3.34501	0.367073	4.36312	1.44931e-05	0.000266624
TGM1	3.73397	3.23013	0.50384	4.36294	1.45048e-05	0.000266624
PALLD	12.2754	12.0064	0.268954	4.36285	1.45108e-05	0.000266624
RBMS1	10.0887	9.84093	0.247751	4.3619	1.45725e-05	0.000267489
PRKAR2A	8.27786	8.58694	-0.30908	-4.36067	1.46524e-05	0.000268686
C9orf70	-1.15714	-1.50234	0.345203	4.35913	1.47534e-05	0.000269793
HDHD2	9.47331	9.64182	-0.168517	-4.35913	1.47538e-05	0.000269793
SOCS6	9.91521	10.1262	-0.210999	-4.35908	1.4757e-05	0.000269793
KIAA0368	11.6604	11.7936	-0.133129	-4.35882	1.47736e-05	0.000269829
TSTD2	8.93584	9.12436	-0.188522	-4.35811	1.48205e-05	0.000270416
IGLON5	2.07942	1.5467	0.532727	4.35757	1.48569e-05	0.000270809
KIAA1467	10.0025	10.5158	-0.513319	-4.35665	1.49174e-05	0.000271323
TRO	7.13818	6.7769	0.361275	4.35649	1.49285e-05	0.000271323
ZNF800	8.8933	9.06286	-0.169566	-4.35647	1.49295e-05	0.000271323
FAM70B	5.25913	4.9624	0.296729	4.35557	1.49898e-05	0.000271934
GLG1	11.9483	11.7866	0.161738	4.35535	1.50043e-05	0.000271934
ALDH1A3	8.82197	8.36273	0.459239	4.3552	1.50143e-05	0.000271934
ITPKB	10.1802	9.95496	0.22526	4.35508	1.50225e-05	0.000271934
TMEM145	3.63891	4.37953	-0.740612	-4.35472	1.50464e-05	0.000272097
PROS1	8.68241	8.35296	0.32945	4.35153	1.52619e-05	0.000275722
LRRC25	6.89027	6.61595	0.274316	4.35111	1.52909e-05	0.000275975
C11orf87	-0.312015	-0.738053	0.426038	4.35034	1.53431e-05	0.000276594
ZXDB	9.01012	9.21661	-0.206488	-4.35016	1.53554e-05	0.000276594
MGEA5	11.8966	12.036	-0.139428	-4.34973	1.53849e-05	0.000276853
SDC3	11.124	10.895	0.228935	4.34884	1.54464e-05	0.000277686
TSPAN13	12.1802	12.5121	-0.331829	-4.34823	1.54883e-05	0.000278053
TIMP1	12.5332	12.2532	0.279951	4.3481	1.54972e-05	0.000278053
IGFBP7	12.3655	12.1294	0.23613	4.34267	1.58759e-05	0.000284571
C19orf66	8.91015	8.69102	0.219125	4.34199	1.59245e-05	0.000285162
SMCR8	9.94742	10.1559	-0.208504	-4.33889	1.61456e-05	0.00028884
CTDSPL2	9.40988	9.56225	-0.15237	-4.33625	1.63356e-05	0.000291785
SOCS1	5.61343	5.20876	0.404666	4.33616	1.63421e-05	0.000291785
GLIS2	9.59826	9.30602	0.292236	4.3327	1.65957e-05	0.000296024
TWF2	9.91608	9.7444	0.171682	4.32816	1.6933e-05	0.000301747
RP9P	7.03883	6.82836	0.210466	4.32722	1.70037e-05	0.000302711
ZNF844	7.7223	8.02634	-0.304033	-4.3265	1.70584e-05	0.000303098
CHMP1A	10.9059	10.731	0.174924	4.3265	1.70585e-05	0.000303098
TCEAL2	3.00114	2.38882	0.61232	4.32612	1.70868e-05	0.000303126
GOLGA8C	-0.407395	-0.87691	0.469516	4.32604	1.70931e-05	0.000303126
RECK	8.14891	7.81465	0.334258	4.32564	1.71237e-05	0.000303374
WDR52	7.86917	8.18397	-0.314807	-4.32497	1.71745e-05	0.000303981
GMFG	7.85236	7.56723	0.285127	4.3239	1.72564e-05	0.000305135
LIPC	2.11938	1.67819	0.441195	4.32285	1.73365e-05	0.000306255
IL17B	1.63752	0.971944	0.665575	4.32256	1.7359e-05	0.000306358
BCL9	10.2306	10.4367	-0.206062	-4.32174	1.7422e-05	0.000307174
WWP1	11.5546	11.8841	-0.329488	-4.32017	1.75433e-05	0.0003089
CCR10	3.03853	2.66631	0.372223	4.32004	1.75536e-05	0.0003089
CHST7	5.57848	5.33743	0.241053	4.31614	1.78591e-05	0.000313974
PIK3CD	8.2295	7.91326	0.316246	4.3159	1.7878e-05	0.000314006
SLC35F3	4.21829	3.46841	0.749883	4.31491	1.79572e-05	0.000315093
PLXDC2	9.6727	9.34678	0.325923	4.31261	1.81401e-05	0.000317998
FHOD1	9.16621	8.97098	0.195232	4.30903	1.84295e-05	0.000322763
BTG3	8.40863	8.05625	0.352375	4.30759	1.85473e-05	0.000324516
CHPF2	10.5024	10.3449	0.15744	4.30689	1.86044e-05	0.000325205
LRRC57	8.3365	8.4679	-0.131395	-4.30662	1.86272e-05	0.000325286
SAMD4A	8.08124	7.79025	0.29099	4.30641	1.86446e-05	0.000325286
TMSB10	13.9882	13.7001	0.288106	4.30431	1.88178e-05	0.000327996
LRP3	9.5702	9.33779	0.232402	4.30358	1.88789e-05	0.000328747
ANKRD1	1.9837	1.29879	0.684915	4.30299	1.8928e-05	0.000329289
SMARCB1	10.5373	10.3827	0.154529	4.30156	1.90475e-05	0.000331054
APBA1	6.91552	6.56918	0.346337	4.30073	1.91173e-05	0.000331953
ZBTB41	10.2749	10.5126	-0.237765	-4.30046	1.91402e-05	0.000332036
CCNJL	6.22854	5.77431	0.454231	4.29629	1.94952e-05	0.000337874
TTYH3	10.9764	10.7277	0.2487	4.29589	1.95299e-05	0.000337916
ZNF493	7.60304	7.88605	-0.283019	-4.29584	1.95345e-05	0.000337916
C6orf105	4.40173	3.83495	0.566775	4.29377	1.97135e-05	0.000340419
ZSCAN29	8.97389	9.12076	-0.146871	-4.29373	1.97164e-05	0.000340419
PTMA	14.1397	13.9723	0.167403	4.29214	1.98553e-05	0.000342495
IPPK	8.93321	9.09938	-0.166168	-4.29107	1.99488e-05	0.000343784
GLCE	9.91501	10.1882	-0.273232	-4.29062	1.99885e-05	0.000344144
NRGN	5.75981	5.46498	0.294829	4.29036	2.00115e-05	0.000344216
FAM84B	11.2951	11.563	-0.267879	-4.28841	2.01842e-05	0.000346862
CAPZB	12.2966	12.1644	0.132214	4.28773	2.02447e-05	0.000347436
NPNT	11.0103	11.536	-0.525721	-4.2876	2.02556e-05	0.000347436
ACTG2	8.24345	7.54459	0.698858	4.28591	2.04073e-05	0.00034954
KLK2	0.980967	0.397482	0.583485	4.28581	2.04164e-05	0.00034954
LRP1	12.8007	12.4825	0.318179	4.28518	2.04723e-05	0.00035017
CNST	9.75079	9.91875	-0.167968	-4.28331	2.06421e-05	0.000352744
CLCN3	10.4516	10.667	-0.215418	-4.28263	2.07034e-05	0.000353462
KIAA0528	9.85204	10.0278	-0.175724	-4.28185	2.07745e-05	0.000354347
DNM1	7.98166	7.66679	0.314869	4.28159	2.07979e-05	0.000354416
FLT3LG	6.35866	6.05961	0.299052	4.28061	2.08881e-05	0.000355621
FMNL1	8.99863	8.71756	0.281073	4.27935	2.10043e-05	0.000356997
RSU1	10.6565	10.4281	0.228434	4.27931	2.10078e-05	0.000356997
ENPP4	8.83304	9.17019	-0.337149	-4.2786	2.10731e-05	0.000357774
TPM4	13.8488	13.659	0.189832	4.27831	2.11002e-05	0.000357903
FGFR1	11.1493	10.7896	0.359667	4.27682	2.12387e-05	0.000359918
CLDN14	2.90341	2.4374	0.466015	4.27601	2.13146e-05	0.00036087
FBLIM1	10.1674	9.87344	0.293998	4.27466	2.14405e-05	0.000362667
SLC46A1	9.47473	9.75625	-0.281522	-4.27376	2.15258e-05	0.000363775
GLYR1	11.2832	11.424	-0.140802	-4.27306	2.15918e-05	0.000364433
RLIM	10.7442	10.8735	-0.129326	-4.27293	2.16046e-05	0.000364433
AAGAB	10.5925	10.7514	-0.158868	-4.27219	2.16742e-05	0.00036527
GPATCH2	8.94635	9.17499	-0.228641	-4.27184	2.17077e-05	0.000365499
AP2M1	12.7212	12.5862	0.134995	4.27065	2.18214e-05	0.000367077
SPOPL	10.4583	10.7018	-0.243499	-4.27034	2.18511e-05	0.000367239
ZNF180	7.71674	7.87315	-0.156407	-4.26983	2.18995e-05	0.000367401
FIGNL2	4.01898	3.72756	0.291415	4.26982	2.19008e-05	0.000367401
TRPV4	6.72745	6.35093	0.376523	4.26925	2.19553e-05	0.000367978
PLD3	11.9428	11.7699	0.17291	4.26812	2.20649e-05	0.000369476
FERMT3	8.52803	8.21485	0.313184	4.26773	2.2102e-05	0.00036976
CACNA1E	2.14078	1.66422	0.476559	4.26703	2.217e-05	0.000370303
ARID5A	9.28985	8.98797	0.30188	4.26686	2.21868e-05	0.000370303
C6orf15	1.7582	0.976238	0.781958	4.26677	2.21951e-05	0.000370303
MS4A8B	1.37099	2.31398	-0.942992	-4.2659	2.22801e-05	0.00037074
MCTP2	6.09888	5.60709	0.491789	4.26584	2.22866e-05	0.00037074
MED15	10.5746	10.4379	0.136608	4.2657	2.23e-05	0.00037074
PSMB8	10.5813	10.2871	0.294236	4.26568	2.23023e-05	0.00037074
WBP5	9.58778	9.31643	0.271346	4.26507	2.23612e-05	0.000371138
MEX3B	6.51689	6.22436	0.292532	4.26488	2.238e-05	0.000371138
TWIST1	6.81449	6.42182	0.392673	4.26481	2.2387e-05	0.000371138
RNF2	9.34093	9.54256	-0.201631	-4.26428	2.24394e-05	0.000371571
LGR6	5.78863	4.99867	0.789961	4.26413	2.24537e-05	0.000371571
SPSB4	3.50671	2.97725	0.529465	4.26319	2.25458e-05	0.000372546
COL1A1	16.689	16.2569	0.432035	4.26288	2.25767e-05	0.000372546
SRPK2	10.3854	10.5501	-0.164662	-4.26248	2.26169e-05	0.000372546
HLA-DRB1	11.9721	11.5975	0.374585	4.26242	2.26221e-05	0.000372546
NT5E	8.50124	8.17553	0.325704	4.26239	2.2625e-05	0.000372546
TLE4	7.78209	7.4595	0.322599	4.2623	2.26346e-05	0.000372546
RNF130	10.7328	10.5858	0.146975	4.26155	2.27083e-05	0.000373422
ZNF468	8.94055	9.15718	-0.216632	-4.26096	2.27672e-05	0.000374056
FAM89B	10.0109	9.81677	0.194168	4.26022	2.28415e-05	0.000374941
SLC35E4	6.22397	5.98384	0.240135	4.2599	2.28736e-05	0.000374952
LRCH2	5.09186	4.73325	0.358608	4.25977	2.28865e-05	0.000374952
VPS13A	9.1777	9.40414	-0.226437	-4.25959	2.29046e-05	0.000374952
ABCA3	10.5894	10.9168	-0.327426	-4.25936	2.29271e-05	0.000374952
TCF7L1	8.75031	8.32077	0.429538	4.25919	2.29446e-05	0.000374952
RMND1	9.30373	9.65561	-0.351878	-4.25777	2.3087e-05	0.00037687
BAX	9.18721	9.01315	0.174054	4.25744	2.3121e-05	0.00037687
HLA-B	14.5976	14.2811	0.316525	4.25741	2.31237e-05	0.00037687
ZNF521	8.71102	8.32761	0.383407	4.25637	2.3229e-05	0.00037825
GLIS3	7.26692	6.87238	0.394538	4.25404	2.34666e-05	0.00038178
LARP6	7.34419	7.03348	0.310708	4.25333	2.354e-05	0.000382635
ACBD5	9.70241	9.88049	-0.178082	-4.25306	2.35675e-05	0.000382742
C11orf93	3.54673	3.04855	0.498182	4.25215	2.36615e-05	0.000383928
TNFRSF1B	9.42706	9.13117	0.295889	4.2516	2.37183e-05	0.000384509
CUBN	4.86801	4.57935	0.288656	4.25039	2.38444e-05	0.000386211
ZNF24	11.5278	11.7165	-0.188719	-4.25	2.38846e-05	0.000386522
CYBA	9.76073	9.41754	0.343192	4.24825	2.40675e-05	0.000389137
SERINC3	11.2481	11.4289	-0.180822	-4.24736	2.41618e-05	0.000390318
SECISBP2	9.95324	10.1115	-0.158268	-4.24624	2.428e-05	0.000391712
RSPH9	2.40865	1.89671	0.511947	4.24614	2.42909e-05	0.000391712
ASGR1	2.98152	2.62329	0.35823	4.24345	2.45767e-05	0.000395973
CLIC1	12.6641	12.5337	0.130396	4.2431	2.46143e-05	0.000396229
TRIM29	8.56675	7.74054	0.826215	4.24278	2.46493e-05	0.000396444
CYTH1	9.88294	9.72176	0.16118	4.24048	2.48968e-05	0.000400075
NRP2	9.91884	9.63681	0.282033	4.23979	2.49721e-05	0.000400933
HILS1	0.320631	-0.29637	0.617001	4.23792	2.51769e-05	0.000403866
CKAP5	11.6715	11.8388	-0.1673	-4.23769	2.52013e-05	0.000403904
ZNF791	8.09574	8.27984	-0.184104	-4.23711	2.52649e-05	0.00040457
ZNF625	5.1405	5.40529	-0.26479	-4.23676	2.53044e-05	0.000404674
ETV1	7.93453	7.60177	0.332757	4.23665	2.53156e-05	0.000404674
RAD50	10.5671	10.7515	-0.184416	-4.23352	2.56638e-05	0.000409882
SACM1L	9.92387	10.0635	-0.139649	-4.23309	2.57111e-05	0.00041028
SNCA	5.23578	4.90838	0.3274	4.23014	2.60439e-05	0.00041523
RC3H1	9.68933	9.83034	-0.141019	-4.22929	2.61394e-05	0.00041639
PDIK1L	8.9636	9.12984	-0.166245	-4.22888	2.61868e-05	0.000416782
PGLS	9.82494	9.64156	0.183384	4.22801	2.62852e-05	0.000417468
LATS2	8.90866	8.68929	0.219371	4.228	2.62868e-05	0.000417468
HRH1	7.27556	6.98634	0.28922	4.2279	2.62983e-05	0.000417468
MAMLD1	6.72946	6.37112	0.35834	4.22687	2.64158e-05	0.00041897
LY96	6.66997	6.39874	0.271225	4.22661	2.64456e-05	0.00041908
TOX2	5.31192	4.93161	0.380305	4.22542	2.65832e-05	0.000420575
TLL2	3.67338	3.17871	0.494671	4.22533	2.65933e-05	0.000420575
DNAJC14	10.3734	10.4873	-0.113933	-4.2252	2.66088e-05	0.000420575
KIAA1244	9.84162	10.2676	-0.425997	-4.22442	2.66988e-05	0.000421132
ZFAND2B	8.57243	8.41196	0.160471	4.22439	2.67029e-05	0.000421132
ADAMTS14	6.69063	6.27864	0.411992	4.2243	2.6713e-05	0.000421132
FAM57B	3.28157	3.90635	-0.624787	-4.22386	2.67645e-05	0.00042158
HOXD10	4.26787	3.8481	0.419768	4.22294	2.68712e-05	0.000422898
TSPYL1	11.1952	11.3722	-0.177037	-4.22234	2.6941e-05	0.000423633
TMEM209	9.60382	9.75922	-0.155394	-4.22211	2.69675e-05	0.000423686
ABI3	7.48765	7.2472	0.240447	4.22106	2.70909e-05	0.00042526
TP53I3	7.97266	7.72548	0.247185	4.21964	2.72591e-05	0.000427533
C19orf35	2.66558	2.33792	0.327655	4.21919	2.73122e-05	0.000427939
SNX13	9.84698	10.0226	-0.175583	-4.21902	2.73317e-05	0.000427939
PCSK7	9.28355	9.12656	0.156987	4.21795	2.74589e-05	0.000429564
KBTBD7	7.36418	7.61683	-0.252647	-4.2168	2.75961e-05	0.000431342
TMEM161B	7.80995	8.00799	-0.198037	-4.21636	2.76491e-05	0.000431802
OSBPL3	8.42452	8.12282	0.301695	4.21552	2.775e-05	0.000433008
KIF12	7.65478	8.28171	-0.62693	-4.21511	2.77997e-05	0.000433056
CSDA	10.7772	10.434	0.343225	4.2151	2.78003e-05	0.000433056
MXRA5	12.9074	12.5354	0.372076	4.21415	2.79152e-05	0.000434476
WIPF2	10.3339	10.5692	-0.235271	-4.21342	2.80041e-05	0.000435388
GSTP1	11.0663	10.6172	0.449022	4.21328	2.80213e-05	0.000435388
ARHGAP28	6.98453	6.57755	0.406982	4.21167	2.82169e-05	0.000438056
DNAL1	8.65366	8.88182	-0.228162	-4.21119	2.82758e-05	0.000438216
PIM1	9.1161	8.8116	0.304493	4.21118	2.8277e-05	0.000438216
LIMD2	8.25564	7.90787	0.347778	4.211	2.8299e-05	0.000438216
MLEC	12.4159	12.5878	-0.171932	-4.20933	2.85048e-05	0.00044055
MYL7	0.653046	-0.141573	0.794618	4.20923	2.85162e-05	0.00044055
FBXO21	10.2162	10.3612	-0.144956	-4.20919	2.85219e-05	0.00044055
RASL12	7.22556	6.91521	0.310355	4.2068	2.88181e-05	0.000444751
CYP2B6	0.682911	1.42089	-0.73798	-4.20582	2.89407e-05	0.000446267
PPP1R14A	4.14385	3.65725	0.486599	4.20278	2.93233e-05	0.000451785
CST9	2.24247	3.49425	-1.25177	-4.20218	2.94e-05	0.000452587
INPP5D	8.78731	8.48814	0.299168	4.20143	2.94952e-05	0.000453672
DPP6	1.00702	0.411458	0.595565	4.20103	2.95465e-05	0.000454079
BAZ2A	11.4162	11.5649	-0.148717	-4.20012	2.96624e-05	0.000455385
JAK3	7.70585	7.32497	0.380884	4.19998	2.96812e-05	0.000455385
C3orf64	8.6486	8.44384	0.204757	4.19929	2.97692e-05	0.000456352
CBR3	7.90546	7.54968	0.355781	4.19733	3.00223e-05	0.000459849
CKLF	8.48024	8.31213	0.168103	4.1966	3.01171e-05	0.000460915
KLRD1	4.58783	4.10617	0.481659	4.19611	3.01812e-05	0.000461242
TMEM130	5.04693	4.54932	0.497606	4.19605	3.01888e-05	0.000461242
ITGB1BP2	1.87978	1.52289	0.356888	4.1952	3.02996e-05	0.000462548
GADD45A	8.74966	8.49512	0.25454	4.19312	3.05739e-05	0.000466335
SLC6A2	0.717388	0.00156349	0.715824	4.19293	3.05985e-05	0.000466335
NUP98	11.2904	11.413	-0.12253	-4.19263	3.06385e-05	0.000466556
NECAP2	10.3072	10.1823	0.124871	4.19215	3.07018e-05	0.000467132
MEF2B	4.29021	3.8933	0.396908	4.19046	3.09263e-05	0.000470157
KLK5	5.40468	4.31641	1.08827	4.18974	3.10221e-05	0.000471221
IPO11	9.30514	9.4618	-0.156665	-4.18947	3.1059e-05	0.000471392
GOSR1	10.2746	10.4241	-0.149493	-4.18662	3.14425e-05	0.0004766
FLJ45983	6.24955	7.07625	-0.826705	-4.18653	3.14542e-05	0.0004766
CPA4	5.01304	4.33706	0.675982	4.18604	3.1521e-05	0.000477034
RSRC1	7.95991	8.111	-0.151093	-4.18584	3.15484e-05	0.000477034
CARD9	5.55774	5.14602	0.411721	4.18575	3.1561e-05	0.000477034
APOL1	10.6047	10.2909	0.313838	4.18536	3.16131e-05	0.000477253
DARS2	9.63087	9.83397	-0.203105	-4.18526	3.16276e-05	0.000477253
BANP	7.91403	7.77218	0.14185	4.18485	3.16837e-05	0.000477707
ATF6	10.8262	10.9925	-0.166327	-4.18447	3.17352e-05	0.000478013
PLA2G12A	10.037	10.2273	-0.190334	-4.18431	3.17562e-05	0.000478013
IGF2BP2	5.50099	4.9089	0.592089	4.18327	3.19e-05	0.000479784
TLR2	8.45107	8.15722	0.293857	4.18278	3.19661e-05	0.000480383
LANCL3	1.69051	1.23008	0.460427	4.18253	3.20009e-05	0.000480512
IGFBP3	11.3755	11.0873	0.288223	4.18216	3.20522e-05	0.00048057
AHCYL2	9.22249	9.43492	-0.212423	-4.18194	3.20821e-05	0.00048057
C19orf28	9.9848	9.80553	0.179277	4.18193	3.20835e-05	0.00048057
NUDT12	8.55839	8.8918	-0.333408	-4.18172	3.21127e-05	0.000480615
ALDH6A1	8.45463	8.72967	-0.275041	-4.18134	3.21654e-05	0.00048101
ISG20	8.21559	7.88981	0.325785	4.18089	3.22282e-05	0.000481556
GUK1	11.3667	11.1578	0.208837	4.17963	3.24037e-05	0.000483784
COL5A1	13.0017	12.6116	0.390078	4.17853	3.25566e-05	0.000485672
DLL1	6.70734	6.38781	0.319526	4.17795	3.26383e-05	0.000486494
KCNMB4	6.01263	5.65237	0.360261	4.17692	3.27824e-05	0.000488245
CCDC21	8.7546	8.94368	-0.189076	-4.17663	3.28247e-05	0.000488477
OCLN	8.7165	9.01569	-0.299181	-4.17634	3.28644e-05	0.000488671
ANKRD56	5.79023	6.17537	-0.385147	-4.17561	3.29678e-05	0.000489811
CYP2B7P1	7.17999	8.4612	-1.28122	-4.17487	3.30728e-05	0.000490973
SH2D5	1.08023	0.615163	0.465069	4.1744	3.31405e-05	0.00049158
NRBP1	11.3217	11.1942	0.127428	4.17296	3.33454e-05	0.000494219
GADD45B	9.96862	9.70161	0.267004	4.16987	3.37912e-05	0.000500421
THBS2	12.6426	12.2301	0.412512	4.1688	3.39478e-05	0.000502335
SHF	6.31924	6.04611	0.273129	4.16853	3.39871e-05	0.00050251
UBE2K	11.1019	11.2352	-0.133312	-4.1673	3.41661e-05	0.000504749
ANGEL2	9.60815	9.76555	-0.157406	-4.16659	3.42701e-05	0.000505877
NOTCH1	9.98337	9.74317	0.240201	4.16618	3.43307e-05	0.000506124
SNAI3	4.0788	3.77015	0.30865	4.16599	3.43598e-05	0.000506124
CORO2A	9.77417	10.0783	-0.304092	-4.16592	3.43697e-05	0.000506124
ZNF396	6.06065	6.35488	-0.294229	-4.16572	3.43985e-05	0.000506142
LAMB3	9.41621	8.89013	0.526084	4.16526	3.44675e-05	0.00050675
ETS1	11.0385	10.7688	0.26974	4.16475	3.45426e-05	0.000507446
RRM1	10.9231	11.0915	-0.168381	-4.16449	3.45809e-05	0.000507602
OR7C1	-0.312622	-0.747866	0.435244	4.16404	3.46474e-05	0.000508172
MYRIP	5.46008	6.05369	-0.593611	-4.16344	3.47368e-05	0.000509075
SLC39A12	-0.310998	-0.913361	0.602363	4.16291	3.48168e-05	0.000509839
CYS1	6.56045	6.14071	0.419741	4.16263	3.48584e-05	0.000510041
SYNPO	10.5549	10.3065	0.248439	4.16194	3.49605e-05	0.000510873
RAB27B	7.20667	7.62524	-0.418571	-4.16187	3.49711e-05	0.000510873
ANTXR1	12.1896	11.8557	0.333953	4.15996	3.52597e-05	0.00051468
ZNF236	8.31984	8.49894	-0.179107	-4.15943	3.53387e-05	0.000514909
COG2	10.0193	10.1952	-0.175914	-4.15936	3.53505e-05	0.000514909
DENND4C	10.2768	10.4593	-0.182475	-4.1593	3.53598e-05	0.000514909
IQCH	5.60076	5.91364	-0.312881	-4.15886	3.54255e-05	0.000515456
ADAM19	8.80995	8.49365	0.316306	4.15837	3.54998e-05	0.000516109
CORO1A	9.60026	9.26005	0.340209	4.1582	3.55267e-05	0.000516109
OSCAR	6.48724	6.19145	0.29579	4.15677	3.57441e-05	0.000518856
TAPT1	9.47281	9.69855	-0.225741	-4.15646	3.57923e-05	0.000519145
IL4I1	7.31113	6.89737	0.413759	4.15588	3.58807e-05	0.000520014
DCPS	8.37248	8.18878	0.183704	4.15434	3.61176e-05	0.000522705
RERG	9.57618	10.0699	-0.493698	-4.15431	3.61234e-05	0.000522705
TEPP	-0.512162	-0.948069	0.435907	4.15398	3.61738e-05	0.000523021
C19orf55	6.6565	6.83418	-0.177679	-4.15314	3.63034e-05	0.000524186
UBE3A	11.0306	11.1923	-0.161694	-4.15309	3.63116e-05	0.000524186
GRID1	5.2517	4.89948	0.352224	4.15285	3.63495e-05	0.00052424
GRM6	1.66824	1.21829	0.449943	4.15263	3.63837e-05	0.00052424
UBE2QL1	6.23333	5.76859	0.464744	4.15252	3.64012e-05	0.00052424
LAT2	7.75246	7.49431	0.258146	4.15224	3.64439e-05	0.000524443
CDH15	1.57943	1.07707	0.50236	4.15171	3.65264e-05	0.000525217
JUN	11.7792	11.4817	0.297515	4.14955	3.68654e-05	0.000529676
FAM96B	8.99563	8.80394	0.191687	4.14909	3.69385e-05	0.00053031
HS3ST4	0.771696	0.0362267	0.735469	4.14767	3.71636e-05	0.000533124
DNAH7	4.9292	5.41051	-0.481309	-4.1466	3.73336e-05	0.000535144
HOXA6	1.87465	1.34833	0.52632	4.14553	3.75045e-05	0.000537173
ARRDC2	9.12621	8.92556	0.200651	4.14489	3.7608e-05	0.000538111
VPS4A	10.5889	10.4437	0.145141	4.14476	3.76287e-05	0.000538111
SCAMP1	10.569	10.7475	-0.178513	-4.14395	3.77598e-05	0.000539564
OTUD7B	10.4214	10.608	-0.186664	-4.1431	3.78965e-05	0.000540868
RAB43	7.91129	7.70717	0.204115	4.14302	3.791e-05	0.000540868
AMIGO1	6.18574	6.48889	-0.303141	-4.141	3.82372e-05	0.00054511
LOC100131193	5.34176	5.63893	-0.297166	-4.14011	3.83834e-05	0.00054677
CRYGN	1.09566	0.633773	0.461888	4.13914	3.85423e-05	0.000548607
GFM2	9.25449	9.4104	-0.155915	-4.13647	3.89846e-05	0.000554472
NUP210	11.129	11.3571	-0.228118	-4.13614	3.90392e-05	0.000554817
FLNC	7.52266	7.07856	0.444109	4.13488	3.92489e-05	0.000556985
RPLP0P2	5.98024	5.68361	0.296623	4.13486	3.92525e-05	0.000556985
HLA-F	10.0479	9.6956	0.352328	4.13325	3.95224e-05	0.00056038
THSD4	10.4489	11.0154	-0.566521	-4.13301	3.95631e-05	0.000560523
FAM181A	-1.04408	-1.39984	0.355766	4.13193	3.97451e-05	0.000562666
GSPT1	12.1145	12.2574	-0.142875	-4.13119	3.98704e-05	0.000564004
D4S234E	4.40672	3.8417	0.565016	4.13097	3.99087e-05	0.00056411
SDCCAG1	9.85109	9.97702	-0.125938	-4.12977	4.01134e-05	0.000566256
C15orf44	9.9911	10.1015	-0.110397	-4.12964	4.01358e-05	0.000566256
POU2F2	6.3984	6.0733	0.325106	4.12953	4.01532e-05	0.000566256
HTT	11.0955	11.2776	-0.182131	-4.12901	4.02439e-05	0.000567098
FOLR1	4.71925	3.77959	0.939668	4.1286	4.0314e-05	0.00056765
C17orf60	4.31749	4.00846	0.309032	4.12778	4.04539e-05	0.000568942
ZNF749	6.37413	6.57638	-0.20224	-4.1277	4.04679e-05	0.000568942
CACNA2D2	7.336	7.92352	-0.587516	-4.1274	4.05202e-05	0.000569241
GPR161	6.71411	6.3632	0.350907	4.12665	4.06491e-05	0.000570614
KCNG2	0.710437	0.295497	0.41494	4.12557	4.08365e-05	0.000572805
MDFI	8.37597	7.86179	0.51418	4.12481	4.09683e-05	0.000573708
ATE1	7.75039	7.99617	-0.245775	-4.1247	4.0988e-05	0.000573708
TOR1AIP2	8.91947	9.12919	-0.209721	-4.12466	4.09948e-05	0.000573708
CCIN	3.22012	2.86781	0.352307	4.12255	4.13651e-05	0.000578448
LSM7	8.707	8.49204	0.214967	4.12222	4.14218e-05	0.0005788
CHN1	8.00063	7.72494	0.275683	4.12174	4.1508e-05	0.000579543
RPRD2	10.9064	11.0633	-0.156842	-4.12156	4.15383e-05	0.000579543
FBXO10	7.61401	7.43201	0.182001	4.12093	4.16496e-05	0.00058025
GTDC1	8.13561	7.95448	0.181133	4.12092	4.16523e-05	0.00058025
CS	11.9176	12.0356	-0.117979	-4.11959	4.18884e-05	0.000583095
ELP2	11.0549	11.3761	-0.321141	-4.11884	4.20222e-05	0.000584514
TMOD1	6.88429	6.53729	0.347009	4.11858	4.20676e-05	0.000584544
TAF1	10.129	10.2827	-0.153675	-4.1183	4.21177e-05	0.000584544
FITM2	5.85361	6.10615	-0.252542	-4.11827	4.21236e-05	0.000584544
PCBP3	3.96868	3.43768	0.531001	4.11811	4.2152e-05	0.000584544
GSTO1	10.2675	10.1136	0.153897	4.11722	4.23129e-05	0.000586205
ZNF664	12.0352	12.1957	-0.16053	-4.11709	4.23358e-05	0.000586205
TUBGCP4	8.10324	8.26539	-0.162144	-4.11685	4.23793e-05	0.000586365
UBASH3B	6.9582	6.59194	0.366262	4.11501	4.27103e-05	0.000590499
MMP9	10.1851	9.62587	0.559212	4.11475	4.27579e-05	0.00059071
TOM1L1	10.0178	10.2983	-0.280443	-4.11454	4.27965e-05	0.000590798
TCF7L2	9.10377	8.82807	0.275706	4.11422	4.28548e-05	0.000591157
SERINC1	12.3899	12.5647	-0.17484	-4.11348	4.29896e-05	0.000592571
KIAA1644	5.8538	5.35525	0.49855	4.11249	4.31704e-05	0.000594615
SLC30A5	10.324	10.4651	-0.141066	-4.11169	4.33165e-05	0.000596179
HECTD1	11.649	11.7976	-0.148567	-4.11122	4.34035e-05	0.000596928
MTL5	8.83489	9.16297	-0.328078	-4.11046	4.35433e-05	0.000598401
GPRC5B	9.11759	8.79581	0.321778	4.10929	4.37598e-05	0.000600927
HVCN1	6.78518	6.5362	0.248977	4.10901	4.38118e-05	0.00060119
SP140L	8.11383	7.80993	0.303901	4.10802	4.3997e-05	0.000603279
FZD1	10.3133	10.0512	0.262112	4.10784	4.403e-05	0.00060328
KCND3	4.52275	5.22483	-0.702086	-4.10584	4.44048e-05	0.000607961
C18orf32	10.3137	10.4868	-0.173073	-4.10146	4.52366e-05	0.000618886
SCG5	6.10081	5.73074	0.37007	4.10082	4.53597e-05	0.000619796
IL20RB	3.62242	3.26741	0.355015	4.10076	4.53708e-05	0.000619796
CXXC4	3.01543	3.52604	-0.510614	-4.09895	4.57194e-05	0.000624094
WAS	7.34183	7.04176	0.300076	4.09835	4.58358e-05	0.000624859
ZDHHC21	7.53418	7.75698	-0.222805	-4.09831	4.58437e-05	0.000624859
EMILIN3	3.34748	2.69628	0.651195	4.09756	4.59902e-05	0.00062639
LOC654342	7.66233	7.40387	0.258451	4.09724	4.60517e-05	0.000626761
ANKRD20B	1.58414	2.07617	-0.492038	-4.09625	4.62455e-05	0.000628443
BMP7	6.59942	5.94485	0.654561	4.0961	4.62747e-05	0.000628443
LEPREL1	6.84877	6.48545	0.363317	4.09608	4.62782e-05	0.000628443
A4GALT	8.07152	7.76503	0.306487	4.09549	4.63929e-05	0.000629535
SFXN2	8.70761	9.01964	-0.31203	-4.09507	4.64767e-05	0.000630205
NRBF2	8.82691	8.68738	0.139527	4.09326	4.68324e-05	0.000634558
RND3	9.61032	9.26899	0.341332	4.0915	4.71829e-05	0.000638835
NAP1L3	6.01591	5.68056	0.335355	4.0913	4.7222e-05	0.000638891
CDS1	10.05	10.2488	-0.198809	-4.0911	4.72625e-05	0.000638968
MPP5	9.52385	9.71571	-0.191865	-4.09045	4.73928e-05	0.000640257
MYO1F	8.34362	8.05724	0.286376	4.09004	4.74739e-05	0.00064088
MAFB	10.264	10.0268	0.237152	4.0884	4.78042e-05	0.000644864
FPGT	8.77019	8.93096	-0.160777	-4.08694	4.80989e-05	0.000648362
MADD	10.2987	10.4429	-0.144171	-4.08643	4.82041e-05	0.000649302
GRLF1	11.6471	11.8484	-0.201303	-4.08463	4.85705e-05	0.000653666
KIAA1147	10.319	10.5138	-0.194814	-4.08449	4.85994e-05	0.000653666
OXCT2	1.85381	1.46948	0.384327	4.08343	4.88175e-05	0.000656117
P2RY6	6.33037	5.97459	0.355777	4.08224	4.90634e-05	0.000658938
HOXA10	6.4707	6.057	0.413697	4.08158	4.9199e-05	0.000660276
C1orf9	11.1092	11.3148	-0.205549	-4.08097	4.93254e-05	0.000661488
FOXC2	3.30323	2.80899	0.494239	4.07967	4.95979e-05	0.000664655
TXNDC16	8.92503	9.17688	-0.251845	-4.07892	4.97548e-05	0.00066627
DDX19A	9.62463	9.48729	0.137338	4.07815	4.99153e-05	0.000667932
FAM195B	10.2971	10.0819	0.215195	4.07782	4.99844e-05	0.000668368
MICALL1	9.37937	9.13982	0.239546	4.07729	5.00963e-05	0.000669148
STAG2	11.3434	11.4799	-0.136443	-4.0772	5.01158e-05	0.000669148
GPN3	8.67658	8.79619	-0.119613	-4.07639	5.02876e-05	0.000670953
ATF7IP	10.0759	10.2604	-0.184478	-4.07561	5.04536e-05	0.000672088
AMOTL2	10.392	10.1637	0.228289	4.0755	5.04766e-05	0.000672088
HMGXB4	9.49434	9.63062	-0.136278	-4.07547	5.04827e-05	0.000672088
DCAF10	10.8964	11.1742	-0.277829	-4.07469	5.06479e-05	0.000673797
MYO1E	10.0266	9.81605	0.210579	4.07409	5.07771e-05	0.000675026
C19orf47	8.44929	8.2808	0.168494	4.07267	5.10809e-05	0.000678573
FOXC1	7.66897	7.1304	0.538576	4.07186	5.12564e-05	0.00068041
UHRF1BP1L	9.3453	9.52193	-0.176637	-4.07146	5.13407e-05	0.000681036
L3MBTL3	7.59389	7.37819	0.215697	4.06977	5.17068e-05	0.000685396
LAT	6.57334	6.21034	0.363003	4.06925	5.1822e-05	0.000686426
FXYD7	0.971826	0.507883	0.463943	4.0687	5.194e-05	0.000687492
TNFAIP8L2	6.32709	6.04974	0.277348	4.06761	5.21794e-05	0.000690162
PDE9A	6.63303	6.20011	0.432913	4.06609	5.2515e-05	0.000694099
GJC2	4.42645	4.10922	0.317233	4.06352	5.30834e-05	0.000701106
ZNF718	6.39544	6.63141	-0.23597	-4.06281	5.32422e-05	0.000702587
DCDC1	1.85321	2.42239	-0.569173	-4.06268	5.32722e-05	0.000702587
TBC1D9	12.2578	12.7686	-0.510789	-4.06227	5.33632e-05	0.000703281
GLI2	6.1686	5.80207	0.366523	4.06104	5.36402e-05	0.000706424
IFNAR2	8.59812	8.39809	0.200024	4.06032	5.38014e-05	0.000708037
ZMYM1	8.16538	8.31967	-0.154288	-4.05758	5.44233e-05	0.000715708
DMXL1	9.70392	9.91086	-0.206932	-4.0555	5.49013e-05	0.000721155
MSRB3	9.52359	9.1934	0.330184	4.05543	5.49163e-05	0.000721155
NECAB3	9.14061	9.42135	-0.28074	-4.05367	5.53233e-05	0.00072598
INHBB	9.16535	8.76309	0.402261	4.0528	5.55259e-05	0.000727195
KIAA0319L	11.242	11.4273	-0.18534	-4.05277	5.55333e-05	0.000727195
FBXL12	8.19013	8.06318	0.126951	4.05276	5.5535e-05	0.000727195
AUH	7.69123	7.8483	-0.157065	-4.05044	5.60763e-05	0.000733606
CTSZ	12.2195	12.0071	0.212374	4.05025	5.61209e-05	0.000733606
SORD	10.0565	10.372	-0.315526	-4.05015	5.61447e-05	0.000733606
CSMD2	5.00885	4.56024	0.448614	4.04744	5.67865e-05	0.00074058
DRAM1	9.32502	9.08229	0.242736	4.0474	5.67964e-05	0.00074058
TCF3	10.6029	10.4217	0.181203	4.04738	5.67997e-05	0.00074058
PARVG	7.65127	7.36515	0.286122	4.04606	5.7114e-05	0.000744148
ANXA13	1.76066	1.32777	0.432889	4.04499	5.73719e-05	0.000746976
CHMP6	8.72265	8.54494	0.177715	4.0439	5.76337e-05	0.000749852
SP1	11.6373	11.7451	-0.107772	-4.04255	5.79591e-05	0.00075355
PLEKHG1	8.64219	8.34269	0.299503	4.04224	5.80343e-05	0.000753993
C14orf149	6.09069	5.91404	0.17665	4.0417	5.81668e-05	0.000755101
ZNF575	5.08842	4.90975	0.178668	4.04134	5.82531e-05	0.000755101
OCRL	10.2807	10.4406	-0.159952	-4.04128	5.82677e-05	0.000755101
FLJ36031	8.12231	7.87847	0.243838	4.04121	5.82845e-05	0.000755101
GLCCI1	8.616	8.87062	-0.254618	-4.04022	5.85276e-05	0.000757716
COL5A3	9.59777	9.24391	0.353864	4.03971	5.86524e-05	0.000758794
LOC100216001	0.173824	-0.28087	0.454694	4.03938	5.87324e-05	0.000759294
WNT2	7.48927	7.04955	0.439723	4.03805	5.90603e-05	0.000762588
GPR84	5.00775	4.63041	0.377346	4.03801	5.90705e-05	0.000762588
CAPN5	7.56194	7.27588	0.286065	4.03728	5.92489e-05	0.000763848
RBM42	10.1051	9.93814	0.166938	4.03727	5.92515e-05	0.000763848
ART5	2.47632	2.01855	0.457772	4.0371	5.92952e-05	0.000763874
RASSF4	8.87776	8.58174	0.296021	4.03683	5.93616e-05	0.00076416
FZD9	2.72071	2.08141	0.639305	4.03662	5.94129e-05	0.00076416
CELSR1	11.5957	11.9817	-0.38606	-4.0365	5.94425e-05	0.00076416
SGK1	9.94149	9.67371	0.267777	4.03594	5.95826e-05	0.000764702
ADAMTS15	6.76169	7.44116	-0.679472	-4.03591	5.95888e-05	0.000764702
MAD1L1	8.5461	8.37764	0.168463	4.03568	5.96465e-05	0.000764702
C1orf38	8.31276	8.02247	0.290296	4.03566	5.96517e-05	0.000764702
LST1	6.67627	6.3833	0.29297	4.03313	6.0285e-05	0.000771966
WDR19	8.70232	8.9167	-0.21437	-4.03306	6.03026e-05	0.000771966
TRPC1	6.36326	6.07252	0.290733	4.03276	6.03786e-05	0.000772399
TTC26	7.21871	7.39929	-0.180579	-4.03151	6.06943e-05	0.000775896
ZMYND15	5.65962	5.35901	0.300605	4.03117	6.07798e-05	0.000776447
CERCAM	10.6544	10.4025	0.251895	4.02884	6.13739e-05	0.00078349
ACVR1B	10.1547	10.3275	-0.172777	-4.02827	6.15195e-05	0.000784803
WDR35	9.02444	9.22462	-0.200183	-4.02795	6.16018e-05	0.000785305
C17orf51	6.94465	6.64793	0.296722	4.02759	6.16948e-05	0.000785943
FAM49A	6.16771	5.84685	0.320854	4.02609	6.20803e-05	0.000790296
ALG10B	8.11849	8.34771	-0.229224	-4.02593	6.21227e-05	0.000790296
SMC2	9.55084	9.74505	-0.194207	-4.02499	6.2365e-05	0.00079266
C18orf25	9.37336	9.51329	-0.139925	-4.02487	6.23961e-05	0.00079266
PTGDS	7.52869	6.96217	0.56652	4.02471	6.24384e-05	0.00079266
CORO2B	5.84056	5.48996	0.350603	4.02428	6.2551e-05	0.00079354
RREB1	10.1568	10.3106	-0.153875	-4.0238	6.26747e-05	0.00079456
C11orf90	0.156257	-0.344424	0.500681	4.02301	6.2881e-05	0.000796623
NECAP1	9.65189	9.80003	-0.148147	-4.02218	6.31004e-05	0.00079885
INPP1	7.62707	7.40733	0.219738	4.02181	6.31979e-05	0.000799531
CYB5RL	6.16025	6.36603	-0.20578	-4.02133	6.33235e-05	0.000800569
PLCG2	8.46381	8.16014	0.303674	4.0208	6.34645e-05	0.000801797
CBFA2T2	9.70003	9.8452	-0.145171	-4.02043	6.35597e-05	0.000802446
HPCAL1	9.43111	9.24036	0.190749	4.01917	6.38958e-05	0.000805311
MAP7D3	6.96442	6.63989	0.324528	4.019	6.39399e-05	0.000805311
EFCAB1	2.56335	1.96552	0.597827	4.01894	6.39568e-05	0.000805311
PIP4K2C	10.6217	10.776	-0.15423	-4.01892	6.39625e-05	0.000805311
TBX19	5.8743	5.59193	0.282372	4.01872	6.40157e-05	0.000805429
SCT	2.3061	1.75382	0.552285	4.01825	6.41408e-05	0.000806342
INSL3	1.00856	0.577443	0.43112	4.01804	6.4197e-05	0.000806342
IDH3G	9.83729	9.69012	0.147169	4.01795	6.42204e-05	0.000806342
JRKL	7.85498	7.57532	0.279659	4.01754	6.433e-05	0.000807166
PLIN3	10.7681	10.6213	0.146748	4.01585	6.47826e-05	0.000812288
MED27	8.02896	7.89329	0.135671	4.01536	6.49145e-05	0.000813385
SLC39A9	11.4251	11.5848	-0.15971	-4.01473	6.50867e-05	0.000814985
IER5L	8.29959	8.01689	0.2827	4.01398	6.52874e-05	0.00081694
AMPD2	9.4301	9.269	0.161099	4.01317	6.55087e-05	0.00081915
HOXD9	6.27216	5.97369	0.298475	4.01279	6.56122e-05	0.000819636
RASIP1	7.50715	7.21167	0.295482	4.0127	6.56371e-05	0.000819636
ZNF675	7.91095	8.10784	-0.196894	-4.01169	6.59123e-05	0.000822512
SMO	8.65405	8.29473	0.359316	4.01098	6.61068e-05	0.000824378
FKBP9	11.658	11.4995	0.158556	4.01076	6.61689e-05	0.000824591
MCF2L2	2.18561	1.72543	0.460178	4.01016	6.63315e-05	0.00082555
RCBTB2	7.98575	7.78792	0.19783	4.01015	6.6336e-05	0.00082555
NEK5	3.44485	4.0134	-0.568556	-4.00951	6.65121e-05	0.000826986
MAP1LC3B	10.7604	10.6272	0.13318	4.00935	6.65551e-05	0.000826986
C9orf106	0.95258	1.42174	-0.469155	-4.00913	6.66169e-05	0.000826986
BHLHE22	4.8281	4.42213	0.405969	4.00908	6.6632e-05	0.000826986
ZNF276	8.32756	8.13639	0.19117	4.00883	6.67007e-05	0.000827108
ZNF215	3.99931	3.60161	0.3977	4.00871	6.67321e-05	0.000827108
KIAA0415	8.97844	8.81315	0.165292	4.00772	6.70085e-05	0.000829973
FRMD8	9.97924	9.82259	0.156654	4.00652	6.73423e-05	0.000833543
TSPO	10.4742	10.2312	0.243075	4.00605	6.74738e-05	0.000834607
CCDC125	8.99964	9.25137	-0.251728	-4.00414	6.80093e-05	0.000840663
DUSP22	9.25262	9.09601	0.156609	4.00314	6.82931e-05	0.000843602
RP9	7.27256	7.09511	0.177452	4.00251	6.84722e-05	0.000845244
ZNF611	7.80119	7.97662	-0.175426	-4.00139	6.87912e-05	0.00084861
SLC38A10	11.1105	10.9305	0.179936	4.0006	6.90166e-05	0.000850818
BECN1	10.7063	10.8601	-0.153858	-4.00024	6.91179e-05	0.000851118
MARCKS	11.949	11.7157	0.233391	4.00019	6.91339e-05	0.000851118
DDX49	9.84947	9.68763	0.161838	3.99889	6.95063e-05	0.000855129
ZNF808	7.69749	7.84243	-0.144934	-3.99788	6.97988e-05	0.00085815
PTN	7.67889	7.15178	0.527103	3.99739	6.99401e-05	0.000859311
GPR124	9.78451	9.52848	0.256024	3.9971	7.00244e-05	0.00085977
MTHFSD	7.98202	7.82501	0.157005	3.99643	7.02168e-05	0.000861555
PLA2G15	9.23278	9.076	0.156787	3.99627	7.02654e-05	0.000861574
RSPO1	3.85997	3.25058	0.609388	3.99605	7.03291e-05	0.000861779
ITGB2	10.5838	10.2658	0.318012	3.99535	7.05323e-05	0.000863691
CSNK2A1P	8.87244	9.0791	-0.206657	-3.99504	7.0622e-05	0.000864212
KTI12	7.48541	7.36252	0.122898	3.99329	7.11376e-05	0.000869939
MMP13	8.07849	7.34482	0.733674	3.99287	7.12614e-05	0.000870873
FLNB	13.5158	13.7531	-0.237303	-3.99238	7.14032e-05	0.000872023
MATN1	0.679408	0.286376	0.393032	3.99203	7.1509e-05	0.000872733
NRN1	7.6407	7.30633	0.33437	3.98978	7.21767e-05	0.000880296
ZNF609	10.5247	10.6877	-0.16294	-3.98949	7.22622e-05	0.000880753
RRBP1	12.506	12.2954	0.210555	3.9877	7.28006e-05	0.000886725
GUCA1A	0.450141	0.0181503	0.431991	3.98737	7.28999e-05	0.000886908
TMEM41B	9.54742	9.7143	-0.166879	-3.98732	7.29124e-05	0.000886908
PPP1R14C	5.06457	4.28591	0.77866	3.9866	7.31303e-05	0.000888463
SH3PXD2B	10.8673	10.6451	0.222222	3.98658	7.31373e-05	0.000888463
CYP1B1	10.4433	10.0352	0.408101	3.98472	7.37e-05	0.000894705
ARHGAP4	8.47381	8.19355	0.280257	3.98449	7.37708e-05	0.000894972
RAD23B	12.2549	12.3723	-0.117385	-3.984	7.39203e-05	0.000896192
TMEM86B	5.47844	5.2348	0.243638	3.98367	7.40224e-05	0.000896837
C15orf27	3.83759	3.56044	0.277148	3.98262	7.43414e-05	0.000900106
ENG	11.2769	11.0778	0.199081	3.98236	7.44218e-05	0.000900116
LYPLA1	10.8432	11.0573	-0.21413	-3.9823	7.44405e-05	0.000900116
APOC4	-0.156746	-0.515392	0.358646	3.98194	7.45519e-05	0.000900868
AGR2	11.1791	12.1111	-0.932004	-3.98163	7.46456e-05	0.000901406
POLR2F	8.97473	8.75868	0.216052	3.98109	7.4813e-05	0.000901931
FAM171A1	8.39172	7.98967	0.402052	3.98104	7.48285e-05	0.000901931
EXOC3L	5.78398	5.56482	0.219166	3.98101	7.48368e-05	0.000901931
PMAIP1	7.86177	8.25231	-0.390539	-3.98021	7.50861e-05	0.000904341
KRT6A	4.05299	3.04617	1.00682	3.9793	7.53672e-05	0.00090713
KLHL23	6.67551	6.98848	-0.312977	-3.97913	7.54224e-05	0.000907198
CSDC2	4.74647	4.21281	0.53366	3.97886	7.55037e-05	0.000907581
EIF4B	12.9122	13.0587	-0.14643	-3.97864	7.55738e-05	0.000907719
DCTN4	10.9408	11.089	-0.14828	-3.97851	7.56143e-05	0.000907719
ZBTB6	8.59701	8.7541	-0.157088	-3.97833	7.56709e-05	0.000907803
CDK2AP1	11.5019	11.2742	0.227746	3.97645	7.62578e-05	0.000913576
ARRB2	9.45159	9.2957	0.155888	3.97642	7.6268e-05	0.000913576
FSD1L	6.16772	6.46268	-0.29496	-3.97631	7.63017e-05	0.000913576
GPR87	3.83941	3.16744	0.671971	3.97575	7.64782e-05	0.000915091
ZRANB3	6.3122	6.51749	-0.205293	-3.97557	7.65343e-05	0.000915165
ADA	7.09294	6.83612	0.256826	3.97521	7.66501e-05	0.000915951
PCYT1B	3.5351	3.01392	0.521175	3.97409	7.70028e-05	0.000919567
AFF4	11.6123	11.8021	-0.189771	-3.97329	7.72592e-05	0.000921001
NKAIN1	7.74154	8.5272	-0.785656	-3.97323	7.72769e-05	0.000921001
DNAJB14	8.36205	8.54178	-0.179723	-3.97319	7.72889e-05	0.000921001
CNRIP1	7.28198	7.0311	0.250878	3.97308	7.73241e-05	0.000921001
WNT10A	4.0763	3.58532	0.49098	3.97043	7.81727e-05	0.000930505
GPSM3	8.63818	8.37762	0.260555	3.9695	7.84738e-05	0.000933481
ARF3	12.5811	12.7091	-0.127965	-3.96873	7.87229e-05	0.000935837
GPR77	5.68128	6.21869	-0.537404	-3.96769	7.90593e-05	0.000939227
TMEM90B	6.60309	6.07874	0.52435	3.96554	7.97625e-05	0.000946957
TRAF3IP3	6.85963	6.51395	0.345684	3.96527	7.98506e-05	0.000946957
DOK4	8.26204	8.05541	0.206632	3.96523	7.98651e-05	0.000946957
SECISBP2L	10.0932	10.2904	-0.197166	-3.96469	8.00426e-05	0.000948361
ZNF813	6.91477	7.1913	-0.276525	-3.96455	8.0087e-05	0.000948361
C9orf16	9.30727	9.10469	0.202577	3.96404	8.02554e-05	0.000949741
GZF1	8.9752	9.11044	-0.135241	-3.96375	8.03513e-05	0.000950262
CTHRC1	10.8253	10.4924	0.33294	3.96319	8.05373e-05	0.000951846
NCOR1	11.0584	11.2426	-0.184194	-3.96301	8.05956e-05	0.000951921
MRPL2	8.83847	8.64876	0.189711	3.96115	8.12143e-05	0.000958606
CHI3L1	9.31348	8.65551	0.657976	3.96099	8.12662e-05	0.000958606
MT1E	8.64315	8.19117	0.451978	3.9608	8.13306e-05	0.000958749
ACADM	9.82112	10.0019	-0.180801	-3.95989	8.16342e-05	0.000961317
CLTCL1	5.48421	5.13959	0.344622	3.95984	8.16535e-05	0.000961317
HTR7	3.62178	3.2622	0.359573	3.95924	8.18543e-05	0.000963063
IL18BP	8.06608	7.81631	0.249769	3.95826	8.21845e-05	0.000966168
GNG7	7.40304	7.0673	0.335738	3.95814	8.22237e-05	0.000966168
PECR	7.29093	7.52736	-0.236435	-3.95755	8.24252e-05	0.000967915
RGP1	7.07321	7.31469	-0.241479	-3.95731	8.25057e-05	0.00096824
RPS2P32	2.37598	2.036	0.339986	3.95683	8.26668e-05	0.000969509
APPL1	10.6799	10.8318	-0.151809	-3.95563	8.30765e-05	0.00097369
RING1	9.47705	9.33554	0.141511	3.95447	8.34722e-05	0.000977703
NTRK1	2.40142	1.93536	0.466055	3.95419	8.35673e-05	0.000978191
VGLL1	3.34173	2.30947	1.03227	3.95315	8.39246e-05	0.000981746
WIPF1	10.2909	10.0345	0.256418	3.95263	8.41058e-05	0.000983238
KAL1	8.59359	8.97563	-0.382043	-3.95236	8.41968e-05	0.000983674
KIAA0100	12.212	12.416	-0.203976	-3.95219	8.42553e-05	0.000983731
ETNK1	10.4956	10.6746	-0.179041	-3.95171	8.44212e-05	0.00098504
BTBD11	6.15952	5.74984	0.409677	3.95127	8.45739e-05	0.000986193
C14orf64	3.11937	2.56851	0.550859	3.95078	8.4746e-05	0.000986961
TMEM176A	9.12506	8.74732	0.377745	3.95077	8.47475e-05	0.000986961
SFRS13B	3.50227	2.99613	0.506135	3.94971	8.51166e-05	0.000990629
ITGB4	11.1274	10.7363	0.391141	3.94898	8.53714e-05	0.000992965
ALMS1	9.74726	9.90604	-0.15878	-3.94725	8.59786e-05	0.000999392
FNIP1	9.74253	9.93217	-0.189639	-3.94705	8.60493e-05	0.00099958

## Sheet: beta-alpha ratio
	High.mean	Low.mean	logFC	t	P.Value	adj.P.Val
C8orf86	-0.136949	3.43365	-3.5706	-14.0853	5.87793e-30	1.03105e-25
TAX1BP3	11.1925	10.0866	1.1059	10.7568	1.02347e-20	8.97634e-17
FXYD5	11.0617	9.62553	1.43621	10.4151	8.86787e-20	5.18504e-16
C6orf145	9.33678	7.89476	1.44202	10.0441	9.10705e-19	3.99367e-15
SERPING1	12.7172	11.233	1.48417	9.65046	1.05734e-17	2.64954e-14
CNN2	11.8443	10.5149	1.32939	9.57566	1.68015e-17	3.68393e-14
OBFC2A	7.93127	6.546	1.38527	9.53954	2.10063e-17	4.09412e-14
FHL3	9.0966	8.0015	1.09511	9.47573	3.11491e-17	5.46387e-14
ITPRIP	9.53211	8.34671	1.1854	9.43496	4.0051e-17	6.38667e-14
ZFP36L2	12.1714	10.8689	1.30255	9.37319	5.8583e-17	8.56337e-14
FAS	8.25514	7.00691	1.24823	9.32271	7.98911e-17	1.07798e-13
ICAM1	10.5974	9.00036	1.597	9.27487	1.07154e-16	1.34256e-13
RCAN1	10.1245	8.70574	1.41877	9.22511	1.45356e-16	1.69979e-13
C1R	12.3782	10.818	1.56018	9.14972	2.30496e-16	2.37831e-13
MS4A8B	0.420043	4.34374	-3.92369	-9.06185	3.93913e-16	3.83868e-13
ANXA1	11.4864	10.0836	1.40285	8.99754	5.82556e-16	5.37821e-13
ERLIN2	10.805	12.2878	-1.48276	-8.9803	6.46871e-16	5.67339e-13
GPX8	10.1156	8.81415	1.30146	8.90715	1.00813e-15	8.42077e-13
CASP4	9.54244	8.45499	1.08744	8.86652	1.28917e-15	1.02788e-12
SLC38A5	7.47354	5.16122	2.31232	8.84537	1.46507e-15	1.11734e-12
TNFRSF12A	10.0617	8.50687	1.55485	8.7678	2.3398e-15	1.61598e-12
CNN3	12.3347	11.1238	1.21091	8.76698	2.35139e-15	1.61598e-12
GAS1	9.32936	7.49132	1.83804	8.76391	2.39527e-15	1.61598e-12
ATP9A	10.9953	12.0044	-1.00915	-8.75565	2.5175e-15	1.63554e-12
CYP11A1	4.03821	1.80347	2.23473	8.74268	2.72195e-15	1.7052e-12
HHIPL1	6.64695	5.01981	1.62714	8.69296	3.67084e-15	2.22035e-12
ARL4C	10.1447	8.86277	1.28188	8.66057	4.45905e-15	2.60721e-12
PLAUR	9.75889	8.34797	1.41092	8.62545	5.50444e-15	3.11462e-12
FNDC4	7.20902	5.60247	1.60655	8.61339	5.91702e-15	3.24345e-12
RIN3	8.80935	7.80035	1.009	8.59407	6.64236e-15	3.53072e-12
GLIPR1	9.35718	8.20334	1.15384	8.57967	7.24041e-15	3.73541e-12
NEURL	5.52455	8.42692	-2.90237	-8.49761	1.18189e-14	5.75646e-12
EMP3	9.24555	8.04273	1.20282	8.49065	1.23193e-14	5.75646e-12
BGN	14.3168	12.9483	1.36852	8.48861	1.24705e-14	5.75646e-12
GYPC	8.77856	7.58454	1.19402	8.47834	1.32568e-14	5.86668e-12
VIM	14.5973	13.4524	1.14492	8.47681	1.33782e-14	5.86668e-12
BST1	6.61095	5.47014	1.14081	8.46983	1.39461e-14	5.91215e-12
CYR61	12.01	10.3073	1.70264	8.46732	1.4156e-14	5.91215e-12
FAM176A	6.86174	5.44503	1.41671	8.45327	1.53914e-14	6.27861e-12
COTL1	11.2872	10.1517	1.13545	8.43558	1.70987e-14	6.81657e-12
NMI	9.05211	7.98311	1.069	8.42216	1.85187e-14	7.1093e-12
C9orf106	0.652789	2.50563	-1.85284	-8.42103	1.86436e-14	7.1093e-12
LRBA	11.2527	12.2895	-1.03678	-8.40263	2.07961e-14	7.61631e-12
SPSB1	9.78889	8.54587	1.24301	8.39467	2.18021e-14	7.66639e-12
HAPLN3	8.45997	6.74497	1.715	8.39428	2.18528e-14	7.66639e-12
PLCD4	6.77279	8.26272	-1.48992	-8.34075	3.0014e-14	1.01245e-11
DOK5	5.72025	4.15534	1.56491	8.31946	3.40449e-14	1.10589e-11
GLIPR2	9.39421	8.05818	1.33603	8.29125	4.02229e-14	1.23781e-11
MFAP2	10.2926	8.58313	1.70943	8.25161	5.08245e-14	1.51104e-11
CACNA2D2	7.09916	9.3127	-2.21354	-8.2452	5.27818e-14	1.54308e-11
MPZL2	9.07807	7.5396	1.53847	8.22073	6.09673e-14	1.63796e-11
C1S	12.8777	11.2275	1.65027	8.22004	6.12163e-14	1.63796e-11
DEPDC7	5.23314	3.51634	1.71679	8.21973	6.13299e-14	1.63796e-11
GBGT1	6.91134	5.72266	1.18868	8.21725	6.22318e-14	1.63796e-11
SCPEP1	10.9955	9.78381	1.21171	8.21634	6.25638e-14	1.63796e-11
RAB11FIP1	11.2857	13.0539	-1.76828	-8.17952	7.76961e-14	1.94695e-11
GPX7	8.25295	6.85021	1.40274	8.16783	8.32167e-14	2.05592e-11
PDZK1IP1	8.26696	5.24029	3.02667	8.16425	8.49888e-14	2.07054e-11
CHI3L2	8.16678	4.96447	3.20231	8.15985	8.72095e-14	2.09554e-11
NNMT	11.0303	9.45776	1.57252	8.15612	8.91405e-14	2.11299e-11
CMTM3	10.6319	9.46958	1.16234	8.14824	9.33612e-14	2.1548e-11
ARSE	5.74068	3.64629	2.09439	8.14577	9.47251e-14	2.15789e-11
CLEC2B	7.97518	6.84729	1.12789	8.13451	1.01193e-13	2.27049e-11
C10orf55	3.84208	2.32495	1.51713	8.13273	1.02257e-13	2.27049e-11
S100A11	13.3544	12.3403	1.01412	8.11362	1.14372e-13	2.50775e-11
SERPINE2	10.0212	8.46072	1.56044	8.10064	1.23404e-13	2.65037e-11
SERPINH1	12.7067	11.5063	1.20042	8.09509	1.27484e-13	2.6942e-11
FAM20A	7.79356	6.39338	1.40017	8.08515	1.35119e-13	2.80984e-11
AKR1B1	9.76038	8.64463	1.11574	8.05648	1.59772e-13	3.21531e-11
PDPN	9.03332	7.39434	1.63898	8.04706	1.68813e-13	3.29017e-11
PCLO	7.56926	9.17321	-1.60394	-8.04254	1.73326e-13	3.34101e-11
S100A3	3.86769	2.25452	1.61317	8.03975	1.76174e-13	3.35898e-11
PLAGL1	7.85505	6.48082	1.37423	8.03435	1.81813e-13	3.42924e-11
DLX5	4.7294	2.94948	1.77992	8.02899	1.8759e-13	3.46296e-11
C11orf75	7.95223	6.63934	1.31289	8.02876	1.87839e-13	3.46296e-11
CRISPLD2	10.9727	9.48114	1.49152	8.02723	1.89524e-13	3.46296e-11
TUBB6	10.5251	9.46381	1.06133	8.02397	1.93165e-13	3.49309e-11
PTRF	12.581	11.4138	1.1672	8.01878	1.99095e-13	3.5636e-11
S100A4	10.5907	9.27095	1.31973	8.01124	2.08047e-13	3.68492e-11
EN1	6.3911	3.97189	2.41922	8.00957	2.10075e-13	3.68492e-11
SPHK1	8.96899	7.37768	1.59132	8.00422	2.16735e-13	3.76411e-11
LOX	10.26	8.70745	1.5525	8.00049	2.21489e-13	3.80897e-11
IL32	10.1395	8.65304	1.48643	7.98528	2.42011e-13	4.12147e-11
KRT7	12.572	9.72802	2.84403	7.97857	2.51641e-13	4.24426e-11
RARRES2	9.90468	7.95318	1.9515	7.97236	2.60909e-13	4.35867e-11
BSN	4.96987	6.86806	-1.89818	-7.96954	2.65215e-13	4.38882e-11
UBE2E3	9.65427	8.26737	1.3869	7.96289	2.7567e-13	4.48224e-11
ASH2L	10.2278	11.4707	-1.24291	-7.9627	2.75972e-13	4.48224e-11
IL15RA	7.61196	6.44475	1.1672	7.95384	2.90568e-13	4.67601e-11
EPHA2	8.34492	7.25018	1.09474	7.93773	3.19074e-13	5.04222e-11
PPP1R3G	3.94465	2.53481	1.40984	7.92835	3.36935e-13	5.23024e-11
GFPT2	8.83084	7.37094	1.4599	7.91646	3.60992e-13	5.55452e-11
CLSTN2	8.64201	11.1866	-2.54463	-7.91265	3.69066e-13	5.62938e-11
CYP1B1	10.8117	9.21915	1.59258	7.90654	3.82357e-13	5.77514e-11
SIX4	8.32089	9.51496	-1.19407	-7.90526	3.85207e-13	5.77514e-11
C6orf211	10.2492	11.8973	-1.64807	-7.8988	3.99902e-13	5.94465e-11
LETM2	5.19124	6.88471	-1.69347	-7.89459	4.09777e-13	6.04025e-11
GSTP1	11.3212	9.61321	1.70803	7.88159	4.41842e-13	6.40525e-11
C10orf10	10.5941	9.24258	1.35149	7.83223	5.87775e-13	8.11824e-11
FBLN5	10.0832	8.69905	1.38417	7.82973	5.96325e-13	8.13448e-11
SRPX	8.56897	6.85641	1.71256	7.82617	6.08704e-13	8.1506e-11
MMP2	13.4447	11.822	1.62272	7.80371	6.92919e-13	9.07052e-11
ATP10A	8.45192	6.99642	1.4555	7.79327	7.35895e-13	9.56172e-11
NBEA	7.57484	9.13142	-1.55658	-7.77367	8.23822e-13	1.06255e-10
NINJ2	7.13123	5.84053	1.2907	7.77197	8.31932e-13	1.06518e-10
TNNI2	3.17561	1.35509	1.82051	7.76856	8.48394e-13	1.07838e-10
ARSI	6.74574	4.84313	1.90261	7.75171	9.34777e-13	1.1629e-10
PHF21B	1.26207	4.60321	-3.34114	-7.74932	9.47705e-13	1.17068e-10
TMEM71	5.17474	3.46691	1.70783	7.74733	9.58588e-13	1.17567e-10
FSTL1	13.1622	11.9694	1.19282	7.73915	1.00471e-12	1.21542e-10
ZNF703	8.58382	10.5702	-1.98637	-7.72853	1.06789e-12	1.27389e-10
PRICKLE1	9.36892	7.96481	1.4041	7.70687	1.20923e-12	1.39546e-10
BATF3	4.74799	3.5114	1.2366	7.69517	1.29315e-12	1.48256e-10
CCRL1	6.18684	4.67165	1.51518	7.69074	1.32641e-12	1.51081e-10
MFRP	9.38154	8.01133	1.3702	7.67384	1.46116e-12	1.65036e-10
WWP1	11.2474	12.4957	-1.24826	-7.65801	1.59968e-12	1.78726e-10
CSDA	11.0364	9.75904	1.27739	7.64749	1.69883e-12	1.88602e-10
OBP2A	2.4773	-0.266771	2.74407	7.63776	1.79599e-12	1.96896e-10
FBLIM1	10.4067	9.24427	1.1624	7.63458	1.82888e-12	1.99257e-10
CASP1	8.44651	7.22528	1.22123	7.61892	1.99996e-12	2.15222e-10
ARHGAP23	9.20263	8.1509	1.05173	7.61691	2.02298e-12	2.16372e-10
CD40	8.12183	7.08677	1.03507	7.5947	2.29608e-12	2.43655e-10
CBR3	8.15945	6.73425	1.42519	7.5929	2.31973e-12	2.43655e-10
NRN1	8.19224	6.78745	1.40479	7.5886	2.37726e-12	2.48212e-10
RAB3IL1	8.48353	7.402	1.08153	7.5837	2.44459e-12	2.53731e-10
MSC	7.5232	6.0576	1.4656	7.57123	2.62443e-12	2.70795e-10
GDPD1	5.4144	6.90592	-1.49152	-7.5672	2.68523e-12	2.74052e-10
TCF7L2	9.21657	7.99182	1.22474	7.5619	2.76741e-12	2.77883e-10
FSCN1	10.5885	9.37015	1.21833	7.56159	2.77233e-12	2.77883e-10
ARHGAP28	7.24928	5.66165	1.58763	7.552	2.92769e-12	2.91788e-10
TLR2	8.59816	7.43984	1.15831	7.54439	3.05708e-12	3.02962e-10
AFF3	9.58111	11.9567	-2.37559	-7.5419	3.10066e-12	3.05555e-10
JDP2	8.9679	7.94763	1.02026	7.53712	3.18585e-12	3.0921e-10
MFGE8	11.4073	10.0892	1.31814	7.53296	3.26205e-12	3.14393e-10
PTGIR	5.84228	4.71332	1.12896	7.52939	3.32883e-12	3.18196e-10
KLHL11	5.28765	6.73252	-1.44486	-7.52892	3.33778e-12	3.18196e-10
UNC13D	8.49875	7.01509	1.48366	7.52317	3.4484e-12	3.23467e-10
SERPINF1	12.0941	10.5685	1.52563	7.50959	3.72458e-12	3.47516e-10
LCAT	5.74051	4.68853	1.05198	7.50647	3.79103e-12	3.51844e-10
RNF175	3.48281	1.93349	1.54932	7.49774	3.98329e-12	3.67741e-10
MYT1	2.66844	6.01629	-3.34786	-7.49092	4.14017e-12	3.80224e-10
PTGDR	3.90345	2.53131	1.37214	7.48557	4.26743e-12	3.8827e-10
EFNA4	8.89558	7.49776	1.39782	7.48538	4.27206e-12	3.8827e-10
TPM2	11.1571	9.74323	1.41382	7.46955	4.67231e-12	4.22459e-10
LSP1	10.312	9.09928	1.21275	7.45942	4.94786e-12	4.43083e-10
PODNL1	7.77977	6.16419	1.61559	7.43673	5.62441e-12	4.93644e-10
HOXA1	4.25634	3.01905	1.23729	7.4363	5.6379e-12	4.93644e-10
CTGF	12.9134	11.4476	1.46573	7.43271	5.7535e-12	4.99615e-10
PRR5L	7.74553	6.73079	1.01474	7.42534	5.99778e-12	5.1572e-10
C5orf46	5.61655	3.18681	2.42975	7.41755	6.26701e-12	5.36242e-10
CHST11	7.62126	6.53179	1.08947	7.38672	7.45531e-12	6.22731e-10
DZIP1	7.78699	6.47922	1.30777	7.38216	7.64905e-12	6.34507e-10
RERG	9.18387	10.8452	-1.66133	-7.37643	7.89937e-12	6.5053e-10
FOSL1	5.83298	4.12987	1.70311	7.36972	8.20304e-12	6.655e-10
BAG4	7.62151	9.01059	-1.38908	-7.36818	8.27463e-12	6.655e-10
NXN	9.48705	8.12644	1.36061	7.36701	8.32921e-12	6.655e-10
TCF7L1	9.02276	7.6011	1.42166	7.36692	8.3335e-12	6.655e-10
ADM	7.72523	6.06073	1.66451	7.36502	8.42261e-12	6.655e-10
COPZ2	8.26254	6.79861	1.46392	7.3557	8.87548e-12	6.91932e-10
PDLIM4	8.45187	6.916	1.53588	7.35458	8.9315e-12	6.93219e-10
BEND6	5.88967	4.52813	1.36154	7.35235	9.04391e-12	6.98851e-10
SNAI2	8.95778	7.76828	1.18951	7.34696	9.32201e-12	7.14049e-10
CSMD3	-1.33254	1.94338	-3.27593	-7.34008	9.68866e-12	7.35709e-10
ZSWIM5	6.24703	7.8258	-1.57877	-7.33214	1.01298e-11	7.65892e-10
LMTK2	7.85465	8.90501	-1.05037	-7.30702	1.16606e-11	8.66687e-10
GLT8D2	8.87747	7.39719	1.48028	7.30457	1.18216e-11	8.74948e-10
PTK7	11.7406	10.3855	1.35511	7.30064	1.20848e-11	8.86943e-10
LY96	6.89324	5.85731	1.03593	7.29931	1.21751e-11	8.89846e-10
CDC42EP5	6.0925	4.63795	1.45455	7.29836	1.22397e-11	8.9086e-10
ZMYND15	5.85394	4.72489	1.12905	7.29485	1.24822e-11	9.04755e-10
LST1	6.9302	5.77359	1.15661	7.29225	1.26655e-11	9.1426e-10
KIFC3	8.38412	7.2231	1.16101	7.28494	1.31936e-11	9.47245e-10
HIST4H4	4.05237	5.65001	-1.59764	-7.27906	1.36348e-11	9.68288e-10
ASB16	3.86961	5.38773	-1.51812	-7.27686	1.38033e-11	9.72385e-10
FST	7.51565	5.37576	2.1399	7.27326	1.40838e-11	9.88177e-10
BCL2A1	6.11861	4.67779	1.44082	7.26781	1.45188e-11	1.00698e-09
PLA2G5	4.17145	2.50192	1.66953	7.26704	1.45814e-11	1.00698e-09
WHSC1L1	10.3331	11.6052	-1.27208	-7.26031	1.51399e-11	1.04145e-09
LOC644538	6.21411	5.19797	1.01614	7.25287	1.57815e-11	1.07296e-09
HOXA11	4.52136	2.70751	1.81385	7.24317	1.66585e-11	1.12821e-09
EVI2A	8.23308	7.13468	1.0984	7.23372	1.75591e-11	1.17559e-09
EDN1	7.59118	5.91534	1.67584	7.23184	1.77439e-11	1.17988e-09
ZC4H2	6.94966	5.53267	1.41699	7.22617	1.83135e-11	1.21222e-09
NCRNA00152	8.20513	7.1382	1.06694	7.21768	1.92e-11	1.26612e-09
HRH1	7.55299	6.53787	1.01512	7.21542	1.94433e-11	1.27736e-09
NCRNA00052	-0.237524	3.45008	-3.6876	-7.21257	1.97537e-11	1.29291e-09
PLAU	11.1354	9.61212	1.52328	7.21005	2.00327e-11	1.30261e-09
CADM2	2.35811	4.87265	-2.51453	-7.20986	2.00538e-11	1.30261e-09
NKAIN1	7.31727	10.0391	-2.72186	-7.20923	2.01247e-11	1.30261e-09
PLB1	5.46597	4.1605	1.30547	7.19505	2.17747e-11	1.39398e-09
PDGFRL	9.16654	7.72642	1.44013	7.18235	2.33665e-11	1.48749e-09
FAM101A	6.47647	4.40115	2.07532	7.17919	2.37797e-11	1.50585e-09
STAC	4.81662	2.85321	1.96342	7.17264	2.46605e-11	1.55043e-09
N4BP2	7.15113	8.37742	-1.22629	-7.17076	2.49187e-11	1.56107e-09
CLDN1	8.76799	6.98398	1.78401	7.1696	2.50796e-11	1.56555e-09
LRIG3	8.68532	7.41947	1.26585	7.16025	2.64141e-11	1.63226e-09
B3GNT5	7.67496	6.17016	1.5048	7.15492	2.72062e-11	1.66861e-09
HAND2	5.03577	3.56121	1.47456	7.15104	2.77977e-11	1.6872e-09
PCOLCE	11.2056	9.81408	1.39151	7.1467	2.84739e-11	1.72228e-09
IGDCC3	2.12042	5.35956	-3.23915	-7.14204	2.92194e-11	1.7613e-09
LGALS3	11.7176	10.4154	1.3022	7.12875	3.14484e-11	1.88272e-09
BRF2	8.56298	9.71472	-1.15174	-7.12258	3.254e-11	1.94144e-09
PRKCDBP	8.13588	6.88366	1.25223	7.11533	3.38711e-11	2.00045e-09
S100A10	11.9415	10.8867	1.05478	7.11071	3.47484e-11	2.04537e-09
CAPN2	12.4463	11.4102	1.03609	7.1057	3.57219e-11	2.08866e-09
PLEKHF1	7.41734	6.20319	1.21415	7.10185	3.6491e-11	2.12654e-09
MMP14	13.3728	12.0189	1.35386	7.09545	3.78019e-11	2.18839e-09
PLTP	10.4205	9.2601	1.16043	7.09168	3.85985e-11	2.21985e-09
GLIS3	7.61324	6.11704	1.4962	7.08543	3.99509e-11	2.28267e-09
KIAA1210	3.1098	1.03335	2.07645	7.08471	4.011e-11	2.28432e-09
NIPAL4	3.26242	1.25063	2.01179	7.08182	4.07554e-11	2.31356e-09
AGPAT6	10.9406	11.9926	-1.05199	-7.0779	4.16446e-11	2.35304e-09
CREB5	6.93937	5.66731	1.27206	7.07758	4.17191e-11	2.35304e-09
C6orf105	4.59674	2.72623	1.87051	7.07446	4.24417e-11	2.3785e-09
PLD1	8.22453	7.17677	1.04776	7.06941	4.364e-11	2.43012e-09
TAGLN	13.0009	11.6684	1.33246	7.05828	4.63982e-11	2.54601e-09
CRYAB	9.29115	7.34955	1.9416	7.05764	4.65624e-11	2.54601e-09
MAPK8IP2	7.84482	9.6235	-1.77867	-7.05753	4.6592e-11	2.54601e-09
MYL9	12.2642	11.0977	1.16659	7.05246	4.79092e-11	2.60986e-09
FBLN2	11.5381	9.95963	1.57849	7.04067	5.11205e-11	2.74792e-09
IL12A	2.75145	0.9976	1.75385	7.04029	5.12268e-11	2.74792e-09
ENPP6	3.48629	2.02436	1.46192	7.03049	5.40601e-11	2.88227e-09
FAM180A	5.84264	4.33298	1.50966	7.01555	5.86832e-11	3.11928e-09
BMP1	9.85694	8.74457	1.11237	7.01357	5.93247e-11	3.14385e-09
CSRP2	8.07095	6.75136	1.31959	6.99892	6.42879e-11	3.37627e-09
C13orf18	6.7668	5.54815	1.21865	6.99627	6.52294e-11	3.41549e-09
CMTM7	8.58591	7.38007	1.20584	6.98121	7.0841e-11	3.66555e-09
COL8A2	10.6332	8.99088	1.64229	6.98042	7.11454e-11	3.67047e-09
RECK	8.39754	7.23442	1.16311	6.97622	7.27988e-11	3.74476e-09
SAMD4A	8.24222	7.17035	1.07187	6.95571	8.14438e-11	4.15292e-09
COL16A1	10.8348	9.50683	1.328	6.94936	8.43186e-11	4.28705e-09
FAM159A	3.25793	1.9208	1.33713	6.93455	9.14214e-11	4.60811e-09
DCLK2	6.91478	5.79422	1.12056	6.92571	9.59345e-11	4.79427e-09
CLDN14	3.26922	1.60412	1.6651	6.91403	1.02242e-10	5.03846e-09
C3	13.0585	11.5836	1.47493	6.91176	1.03512e-10	5.07181e-09
SLC39A6	13.1315	14.941	-1.80945	-6.90274	1.08727e-10	5.25392e-09
ANGPTL2	10.7443	9.52746	1.21688	6.89913	1.10881e-10	5.32868e-09
CST7	6.67165	5.12791	1.54374	6.89105	1.15866e-10	5.55302e-09
C13orf16	1.44008	0.0225741	1.4175	6.88903	1.17145e-10	5.59903e-09
EFEMP2	10.0834	8.93793	1.14548	6.8785	1.24051e-10	5.88104e-09
ARHGAP22	6.44622	5.26246	1.18376	6.87072	1.29402e-10	6.08534e-09
TRAF3IP3	6.9993	5.81791	1.18139	6.86967	1.30146e-10	6.08851e-09
RCN3	9.95535	8.58226	1.37308	6.86964	1.30163e-10	6.08851e-09
ADAMTS3	5.40021	3.97168	1.42853	6.86758	1.31629e-10	6.14071e-09
SLC1A2	6.83249	8.83721	-2.00472	-6.8651	1.33418e-10	6.19121e-09
RPS2P32	2.60296	1.44105	1.1619	6.86033	1.36916e-10	6.32012e-09
RASEF	7.76866	9.36032	-1.59166	-6.85731	1.39178e-10	6.4052e-09
DAPP1	7.86567	6.40194	1.46373	6.85595	1.40204e-10	6.4052e-09
FUT1	6.74932	7.75763	-1.0083	-6.85571	1.40389e-10	6.4052e-09
TMEM145	3.50977	6.02189	-2.51211	-6.85085	1.44138e-10	6.55006e-09
MYST3	10.6285	11.6709	-1.04233	-6.84546	1.48413e-10	6.72691e-09
CTHRC1	11.2065	9.85188	1.35463	6.84318	1.50263e-10	6.79321e-09
SH3RF3	7.54669	6.45688	1.08981	6.83894	1.53749e-10	6.91514e-09
WNT2	7.88002	6.08147	1.79855	6.83792	1.54607e-10	6.93598e-09
LPPR3	3.80651	6.97655	-3.17004	-6.83723	1.55184e-10	6.94409e-09
EIF5A2	7.2199	6.12845	1.09145	6.8243	1.6644e-10	7.39121e-09
TMEM90B	7.18776	4.98798	2.19978	6.81854	1.71703e-10	7.57111e-09
ANKS1B	6.20986	7.35436	-1.1445	-6.81845	1.71786e-10	7.57111e-09
ALDH1L2	8.76056	7.41896	1.3416	6.81715	1.73001e-10	7.57459e-09
SELPLG	9.22033	8.11699	1.10334	6.80889	1.8091e-10	7.8548e-09
PPAPDC1A	7.23965	5.05773	2.18192	6.80624	1.83519e-10	7.94842e-09
TWIST2	4.69781	3.03413	1.66368	6.80116	1.88627e-10	8.14952e-09
GPR132	6.55412	5.31486	1.23926	6.79576	1.94204e-10	8.36985e-09
CTSK	12.1908	10.7297	1.46103	6.7833	2.0772e-10	8.922e-09
ROBO3	5.94299	4.59395	1.34904	6.77793	2.13819e-10	9.09833e-09
JRKL	7.99873	6.93193	1.06679	6.77782	2.13946e-10	9.09833e-09
CPNE8	7.06465	6.00326	1.06139	6.76457	2.29792e-10	9.64302e-09
COL6A1	13.97	12.5968	1.37319	6.76336	2.31291e-10	9.68275e-09
DDHD2	9.99185	11.1899	-1.19807	-6.76219	2.32748e-10	9.72056e-09
MXRA8	11.5271	10.172	1.35516	6.76129	2.33879e-10	9.7446e-09
DPP4	7.55724	6.01721	1.54004	6.75874	2.37114e-10	9.85597e-09
CGA	0.65356	4.88141	-4.22785	-6.75651	2.39985e-10	9.95171e-09
FAM126A	8.39501	7.32906	1.06595	6.74965	2.49006e-10	1.02791e-08
GBP1	10.3761	9.10365	1.27242	6.74962	2.49052e-10	1.02791e-08
FIBIN	9.06513	7.39881	1.66632	6.74895	2.49951e-10	1.0292e-08
WTIP	7.58128	6.38556	1.19572	6.74605	2.53877e-10	1.04292e-08
FGFR1	11.1223	12.4177	-1.29542	-6.74343	2.57486e-10	1.05281e-08
PROSC	10.0499	11.0642	-1.01429	-6.73468	2.69882e-10	1.09584e-08
CD99	11.6049	10.5641	1.04078	6.7324	2.73211e-10	1.10679e-08
ANKRD53	3.2173	1.86615	1.35115	6.73078	2.75601e-10	1.1139e-08
HOXA11AS	2.62809	0.886096	1.74199	6.72704	2.81194e-10	1.13389e-08
NKX3-2	4.4564	2.45458	2.00182	6.72193	2.89022e-10	1.16012e-08
NEXN	7.99862	6.86284	1.13578	6.71898	2.93637e-10	1.17328e-08
GLIS1	3.85254	2.07027	1.78227	6.71833	2.94672e-10	1.17474e-08
YPEL4	3.83628	2.72066	1.11562	6.70803	3.11409e-10	1.23584e-08
FGF7	7.689	6.34674	1.34227	6.70706	3.13037e-10	1.2395e-08
C1QTNF1	9.25949	8.17513	1.08436	6.70614	3.14589e-10	1.24284e-08
OLFML2B	10.7894	9.62774	1.16162	6.70289	3.2012e-10	1.25902e-08
LOC399959	7.7284	6.49617	1.23222	6.69567	3.32749e-10	1.29994e-08
KIAA1755	7.39211	5.98716	1.40496	6.68246	3.57147e-10	1.386e-08
PPAPDC1B	9.6556	10.7908	-1.1352	-6.68052	3.6087e-10	1.39428e-08
ADAMTS5	8.15544	6.95343	1.202	6.67449	3.72712e-10	1.42745e-08
BIN2	7.59326	6.49502	1.09824	6.66945	3.82877e-10	1.46001e-08
MRC2	11.7288	10.4247	1.30413	6.66898	3.83856e-10	1.46057e-08
VSNL1	6.04661	4.27722	1.76939	6.66435	3.93478e-10	1.49071e-08
ALPK2	5.764	4.0115	1.7525	6.66167	3.99154e-10	1.50315e-08
BACH2	6.69659	5.44101	1.25558	6.65943	4.03963e-10	1.5167e-08
SOCS1	5.79267	4.49489	1.29778	6.65865	4.05643e-10	1.51714e-08
PPAPDC3	5.52867	4.32795	1.20072	6.65484	4.13986e-10	1.54177e-08
TMEM158	7.12526	5.37894	1.74632	6.65157	4.21267e-10	1.56307e-08
CCL20	3.40111	1.33981	2.0613	6.65145	4.21554e-10	1.56307e-08
ASCL1	0.769582	4.81789	-4.04831	-6.65108	4.2238e-10	1.56307e-08
PRRX1	11.2046	9.90475	1.29988	6.64562	4.34875e-10	1.60255e-08
PDGFRA	10.3778	8.93051	1.44727	6.64306	4.4086e-10	1.61781e-08
KCNC1	1.92929	4.798	-2.86872	-6.64169	4.44083e-10	1.62623e-08
OXER1	4.33077	3.03291	1.29786	6.64091	4.45948e-10	1.62966e-08
NDN	8.31708	7.13443	1.18266	6.6395	4.49311e-10	1.63854e-08
PLXDC2	9.87694	8.6785	1.19844	6.63486	4.60575e-10	1.66576e-08
EVC2	6.33071	4.95527	1.37543	6.63335	4.64292e-10	1.67257e-08
ZBTB10	8.63975	9.77878	-1.13903	-6.63332	4.64363e-10	1.67257e-08
LOC389705	2.34891	1.18444	1.16448	6.6285	4.7645e-10	1.71258e-08
HEPH	9.22314	7.95155	1.27159	6.62734	4.79412e-10	1.71971e-08
CARD16	6.87887	5.64574	1.23313	6.62593	4.83026e-10	1.72914e-08
ST8SIA1	6.37053	4.92041	1.45012	6.62327	4.8991e-10	1.75021e-08
SPON1	10.1493	8.48949	1.65985	6.62252	4.91882e-10	1.75368e-08
SLC16A10	4.17223	2.54933	1.6229	6.6194	5.00115e-10	1.77942e-08
COL6A2	14.1282	12.7941	1.3341	6.61512	5.11642e-10	1.81674e-08
CD70	3.31797	1.64391	1.67406	6.61202	5.2017e-10	1.83958e-08
LOXL2	10.8309	9.69586	1.13501	6.60819	5.30895e-10	1.86997e-08
CCNJL	6.50722	4.99897	1.50825	6.60302	5.45694e-10	1.9144e-08
PRR16	5.66112	4.52995	1.13117	6.60204	5.48545e-10	1.91674e-08
FNDC1	10.6739	9.06235	1.61151	6.59627	5.65626e-10	1.96468e-08
KCNN4	8.3679	6.6176	1.75031	6.58921	5.87244e-10	2.02939e-08
GDF5	3.06674	0.922759	2.14398	6.58847	5.89562e-10	2.03173e-08
CCL2	8.91568	7.66746	1.24822	6.58733	5.9314e-10	2.04005e-08
PDCD1LG2	6.32171	5.11504	1.20667	6.58621	5.96702e-10	2.04829e-08
GXYLT2	7.38294	5.78383	1.59911	6.58446	6.02252e-10	2.05165e-08
SLFN12	6.64255	5.55777	1.08478	6.58397	6.0384e-10	2.0527e-08
NELL1	-0.692067	2.90866	-3.60072	-6.58357	6.05111e-10	2.05305e-08
SPI1	8.80441	7.79966	1.00476	6.58237	6.08975e-10	2.06217e-08
HTR1E	-1.18336	0.847041	-2.0304	-6.57724	6.25796e-10	2.11098e-08
CD74	15.2354	14.1432	1.09223	6.57523	6.3251e-10	2.12953e-08
TIMP2	13.3849	12.3686	1.01629	6.57017	6.49739e-10	2.17917e-08
CD37	8.53914	7.46681	1.07233	6.56094	6.82303e-10	2.27534e-08
PSTPIP1	6.02601	4.43634	1.58967	6.56036	6.84408e-10	2.27803e-08
KCNJ15	5.37017	3.82818	1.54199	6.55851	6.91158e-10	2.2918e-08
EPHB1	5.40691	4.16967	1.23724	6.55747	6.94996e-10	2.30017e-08
OSCAR	6.71621	5.64273	1.07348	6.55472	7.05201e-10	2.32955e-08
FSD1L	5.97704	7.19991	-1.22287	-6.5529	7.12012e-10	2.34323e-08
LOC100134259	3.61146	2.53019	1.08127	6.54553	7.40358e-10	2.42741e-08
EDN2	6.80242	4.77215	2.03027	6.5441	7.45994e-10	2.44097e-08
CITED4	9.45228	7.49967	1.9526	6.54377	7.47279e-10	2.44097e-08
LRCH2	5.36291	4.2265	1.1364	6.54076	7.59283e-10	2.47557e-08
PLS3	11.4068	10.4051	1.00177	6.53772	7.71587e-10	2.51102e-08
FAM57B	3.15725	5.36686	-2.20961	-6.52823	8.1132e-10	2.63544e-08
ASGR2	2.71486	1.5019	1.21296	6.52518	8.24483e-10	2.67324e-08
FUT3	4.9256	2.19505	2.73055	6.52465	8.26802e-10	2.67582e-08
DDIT4	11.3284	10.2194	1.10904	6.51297	8.79438e-10	2.81666e-08
HOXA4	4.97062	3.78505	1.18557	6.51286	8.79957e-10	2.81666e-08
TNFSF12-TNFSF13	6.69527	3.79089	2.90438	6.51208	8.83553e-10	2.81892e-08
LOC158376	4.26058	3.23938	1.0212	6.5089	8.98536e-10	2.85529e-08
C7orf10	6.47951	5.15073	1.32878	6.50667	9.09162e-10	2.87863e-08
WNT5B	6.96495	5.50309	1.46186	6.50533	9.15622e-10	2.89386e-08
PTPN22	6.29055	5.07489	1.21567	6.50215	9.31134e-10	2.93759e-08
TMEM92	4.00427	2.38951	1.61476	6.50147	9.34439e-10	2.94273e-08
MAPK8IP1	7.8178	8.97722	-1.15942	-6.49814	9.51004e-10	2.98117e-08
ACSL5	8.72144	7.55711	1.16433	6.49799	9.51745e-10	2.98117e-08
AGPAT4	7.52102	6.46059	1.06043	6.49599	9.61843e-10	2.99422e-08
DKK1	5.03165	2.43052	2.60113	6.49476	9.68118e-10	3.00562e-08
CHST3	8.9632	7.81377	1.14943	6.49169	9.83928e-10	3.04393e-08
NUDT11	5.33968	3.79966	1.54002	6.4906	9.8959e-10	3.05606e-08
VNN1	4.9921	3.82569	1.16641	6.48985	9.93519e-10	3.05742e-08
AKR1B15	2.38832	0.0723163	2.31601	6.48682	1.00948e-09	3.09761e-08
PRRX2	7.21454	6.00777	1.20677	6.48637	1.01187e-09	3.09761e-08
CD82	9.98296	8.76583	1.21713	6.48418	1.02363e-09	3.12492e-08
KLRD1	4.80298	3.25079	1.5522	6.48404	1.02436e-09	3.12492e-08
KDELR3	9.85278	8.71813	1.13465	6.46981	1.10404e-09	3.32748e-08
LILRB2	7.0319	5.94186	1.09004	6.46938	1.10657e-09	3.32938e-08
LIF	7.16354	5.73012	1.43342	6.45635	1.18505e-09	3.5352e-08
DPYSL3	11.8674	10.6416	1.22574	6.45407	1.19933e-09	3.57107e-08
CAMK2A	3.24717	1.74697	1.5002	6.44734	1.24244e-09	3.67623e-08
RARRES1	8.57833	6.75042	1.82791	6.44585	1.25219e-09	3.69776e-08
CASKIN1	4.04587	5.66891	-1.62304	-6.44454	1.26087e-09	3.71712e-08
LOC285548	1.9472	0.0857731	1.86142	6.43704	1.31145e-09	3.85328e-08
C3orf67	5.28966	6.62265	-1.33299	-6.43245	1.34343e-09	3.92753e-08
SOX2OT	0.630805	2.41959	-1.78879	-6.43102	1.35356e-09	3.93744e-08
CCDC80	11.7299	10.4237	1.30628	6.42871	1.37007e-09	3.97887e-08
NTNG2	4.45289	3.28591	1.16697	6.42474	1.39881e-09	4.05562e-08
GRIN2D	6.12125	4.82027	1.30098	6.42183	1.4203e-09	4.11114e-08
CLCN4	6.42121	5.02305	1.39817	6.42077	1.42821e-09	4.12723e-08
PIWIL4	4.75426	3.70704	1.04721	6.42045	1.43063e-09	4.12742e-08
C20orf94	4.51656	5.62478	-1.10822	-6.41468	1.47455e-09	4.23323e-08
FBXO32	9.83848	8.80558	1.0329	6.41377	1.48161e-09	4.24656e-08
CCDC67	2.30467	0.390804	1.91386	6.40995	1.51153e-09	4.31117e-08
ERMN	5.01803	3.20394	1.81408	6.40715	1.53381e-09	4.36053e-08
NRCAM	6.44369	8.33587	-1.89218	-6.40619	1.54151e-09	4.36827e-08
SOD3	8.0487	6.53769	1.51101	6.4053	1.54876e-09	4.38175e-08
ALOX5	8.71823	7.65142	1.0668	6.40243	1.5722e-09	4.41953e-08
ACTA2	12.9166	11.7845	1.13213	6.40166	1.57852e-09	4.43022e-08
COL1A1	17.1214	15.6413	1.48013	6.39539	1.63109e-09	4.55588e-08
GRAMD2	7.04438	4.98412	2.06027	6.38803	1.69509e-09	4.71963e-08
ASTN2	7.75906	9.02222	-1.26316	-6.37948	1.77248e-09	4.89691e-08
SPARC	15.9465	14.8209	1.12564	6.37705	1.79505e-09	4.94013e-08
FERMT3	8.68726	7.67335	1.01392	6.37524	1.81211e-09	4.97436e-08
ZNF469	8.98388	7.67705	1.30683	6.37477	1.81661e-09	4.97894e-08
HOXA7	6.2935	4.96712	1.32638	6.37408	1.82315e-09	4.98905e-08
CXCL12	11.3577	10.1329	1.2248	6.372	1.84302e-09	5.03559e-08
LMX1B	9.55104	10.9015	-1.35045	-6.36937	1.86851e-09	5.08149e-08
KCNJ3	3.20136	7.62509	-4.42373	-6.36792	1.88267e-09	5.09627e-08
CLEC7A	7.61247	6.42299	1.18949	6.36715	1.89027e-09	5.10897e-08
ADAMTS4	9.60122	8.47535	1.12588	6.36592	1.90239e-09	5.12331e-08
IL18	7.45146	6.30875	1.14271	6.36572	1.90434e-09	5.12331e-08
FUT6	2.90712	0.614844	2.29228	6.36246	1.93705e-09	5.19537e-08
OBP2B	3.96048	0.29919	3.66129	6.35976	1.96448e-09	5.24488e-08
GSDMC	4.33742	2.42694	1.91048	6.35503	2.01352e-09	5.36395e-08
HLA-DRB1	12.1785	10.9853	1.19326	6.35487	2.01519e-09	5.36395e-08
STMN3	9.27143	10.543	-1.27153	-6.3533	2.03173e-09	5.39161e-08
C10orf125	6.14794	4.8602	1.28774	6.3461	2.10928e-09	5.58053e-08
GPR1	5.25415	3.38455	1.8696	6.34431	2.12904e-09	5.61585e-08
LBP	4.92823	1.83903	3.0892	6.34326	2.14072e-09	5.63819e-08
THY1	12.1428	11.1184	1.02445	6.33913	2.18724e-09	5.7178e-08
CLEC11A	8.39019	7.16058	1.22961	6.33253	2.26364e-09	5.90871e-08
TIAM2	6.73031	5.67343	1.05688	6.31665	2.45824e-09	6.33186e-08
ITM2C	10.1406	8.96997	1.17062	6.30833	2.56669e-09	6.58222e-08
ELN	10.8142	9.17925	1.63494	6.30666	2.58907e-09	6.6299e-08
LEPREL1	7.07325	5.94458	1.12868	6.30386	2.62698e-09	6.71719e-08
HTRA1	12.4598	11.2856	1.17416	6.30159	2.65799e-09	6.76687e-08
IRX6	3.92369	1.95645	1.96723	6.29626	2.73251e-09	6.94566e-08
CXXC4	2.51055	4.21868	-1.70813	-6.29572	2.74009e-09	6.94566e-08
DUOXA1	3.75869	1.78692	1.97177	6.29426	2.76087e-09	6.97816e-08
HTRA3	11.1771	9.59337	1.58377	6.29197	2.79395e-09	7.03575e-08
ANTXR1	12.5092	11.3108	1.19835	6.29176	2.79699e-09	7.03575e-08
TBC1D9	12.0282	13.5486	-1.52048	-6.29113	2.80611e-09	7.04177e-08
FOXQ1	4.6572	2.74855	1.90865	6.28858	2.84336e-09	7.09506e-08
CPXM1	9.2059	7.6824	1.5235	6.28857	2.84352e-09	7.09506e-08
GJB2	9.678	7.72661	1.95139	6.28611	2.87991e-09	7.17565e-08
ICAM4	2.43584	1.16956	1.26628	6.28194	2.94288e-09	7.32214e-08
FBLN1	12.2916	11.0932	1.19846	6.27931	2.9832e-09	7.41193e-08
THBS2	12.9805	11.5304	1.45016	6.2757	3.03941e-09	7.53026e-08
TGFBI	11.8268	10.7058	1.12105	6.27433	3.06106e-09	7.5732e-08
C3orf55	3.63483	1.96421	1.67062	6.27401	3.06612e-09	7.57504e-08
HAPLN4	3.04554	1.60906	1.43648	6.27056	3.12124e-09	7.70036e-08
SMPD3	6.33469	7.86002	-1.52533	-6.26785	3.16532e-09	7.78789e-08
DACT1	8.59369	7.39191	1.20178	6.2628	3.24897e-09	7.97066e-08
CELSR2	10.843	12.0791	-1.23607	-6.26096	3.27993e-09	8.03536e-08
RUNX3	8.19229	6.97489	1.2174	6.25701	3.3476e-09	8.16692e-08
POU2F2	6.53874	5.49898	1.03975	6.24816	3.50399e-09	8.51295e-08
GJA5	8.8668	7.78488	1.08192	6.24644	3.53523e-09	8.57698e-08
FEZ1	6.91192	5.87478	1.03714	6.24469	3.56733e-09	8.63446e-08
SLC1A3	8.4856	7.48072	1.00488	6.24461	3.56877e-09	8.63446e-08
PRTN3	-0.522603	1.67653	-2.19914	-6.23751	3.7019e-09	8.94422e-08
RRAD	4.41588	2.62521	1.79068	6.23445	3.76072e-09	9.04894e-08
COL1A2	16.6821	15.2812	1.40094	6.22844	3.87904e-09	9.32086e-08
FAP	10.3816	9.10564	1.27594	6.22176	4.01482e-09	9.59454e-08
IL15	5.69207	4.6313	1.06077	6.21346	4.18987e-09	9.93236e-08
SOCS3	10.2713	9.25566	1.01564	6.21345	4.19015e-09	9.93236e-08
KCNMB4	6.326	5.18479	1.14121	6.21137	4.2352e-09	9.99861e-08
ARHGAP9	7.03945	5.91714	1.12231	6.20444	4.38883e-09	1.03335e-07
NRG1	4.71021	2.69863	2.01158	6.19477	4.61217e-09	1.08016e-07
C2orf58	2.53617	1.49602	1.04015	6.19463	4.61566e-09	1.08016e-07
OLFM2	8.67483	7.22689	1.44795	6.19451	4.61845e-09	1.08016e-07
HCST	6.80047	5.70759	1.09289	6.19126	4.69617e-09	1.09542e-07
AEBP1	14.085	12.7182	1.36682	6.19051	4.71412e-09	1.09815e-07
CSF2RA	7.09611	6.0105	1.08561	6.18628	4.81778e-09	1.12081e-07
RHBDL2	6.26127	5.10335	1.15792	6.18601	4.82438e-09	1.12085e-07
COL5A1	13.3828	12.0284	1.35434	6.18544	4.83858e-09	1.12266e-07
MAP7D3	7.17134	6.12743	1.04391	6.18398	4.87486e-09	1.1286e-07
GPR183	7.64476	6.42434	1.22043	6.18224	4.91866e-09	1.13375e-07
MEI1	5.29525	4.04622	1.24903	6.18088	4.95302e-09	1.14017e-07
MYL3	1.59081	0.00364616	1.58717	6.17847	5.01465e-09	1.15284e-07
JAK3	7.84772	6.71396	1.13376	6.17225	5.17695e-09	1.18549e-07
MME	8.88392	7.1571	1.72681	6.17131	5.20188e-09	1.18847e-07
FAM171A1	8.62205	7.39624	1.22581	6.16935	5.25454e-09	1.19857e-07
LYPD6B	6.86366	8.67032	-1.80666	-6.16582	5.35027e-09	1.21882e-07
GHRL	2.30283	0.988244	1.31458	6.15363	5.69489e-09	1.29229e-07
ELP2	10.8191	11.903	-1.0839	-6.15288	5.7165e-09	1.29311e-07
JUN	12.0547	11.0322	1.02252	6.15037	5.79041e-09	1.30552e-07
RUNX2	8.85899	7.576	1.28299	6.14671	5.89985e-09	1.3274e-07
KIAA1244	9.42867	10.671	-1.24235	-6.14432	5.97243e-09	1.3382e-07
CST6	5.75898	3.41609	2.34289	6.14309	6.01005e-09	1.34467e-07
COX6C	12.352	13.6726	-1.32065	-6.13785	6.17297e-09	1.37607e-07
FLJ45983	6.10867	8.45691	-2.34824	-6.1365	6.21575e-09	1.38333e-07
COL5A2	13.5113	12.2501	1.26122	6.13629	6.22228e-09	1.38333e-07
HSPB2	5.90678	4.77194	1.13484	6.13468	6.27385e-09	1.39075e-07
RGS2	8.83941	7.59095	1.24847	6.1345	6.27944e-09	1.39075e-07
C10orf11	5.23426	4.03938	1.19488	6.12922	6.45103e-09	1.42695e-07
HOXA5	4.88502	3.61861	1.26641	6.12807	6.48914e-09	1.43105e-07
KIAA1984	2.91585	4.39574	-1.47989	-6.12517	6.58564e-09	1.44398e-07
MDFI	8.85576	7.0977	1.75806	6.12064	6.73966e-09	1.47223e-07
ATF3	9.28003	8.03282	1.24721	6.11932	6.78524e-09	1.47851e-07
CCBE1	3.70383	2.14416	1.55967	6.11393	6.97425e-09	1.51593e-07
RGMA	7.6068	6.16617	1.44063	6.11339	6.99359e-09	1.51825e-07
DNAJC12	8.09135	10.0276	-1.9363	-6.11242	7.02808e-09	1.52385e-07
KIAA1958	5.46224	6.56389	-1.10164	-6.10981	7.1222e-09	1.54235e-07
ADAM12	11.1268	9.71359	1.41319	6.10921	7.14391e-09	1.54514e-07
HOXA3	5.55303	4.1194	1.43362	6.1013	7.43769e-09	1.59883e-07
HOXA10	6.89674	5.5138	1.38294	6.0914	7.82184e-09	1.66711e-07
HIST2H2BE	9.80813	11.0459	-1.23778	-6.08856	7.93558e-09	1.68317e-07
LOC441869	6.73059	5.48341	1.24719	6.08694	8.00093e-09	1.69498e-07
SLC4A8	7.59457	9.32424	-1.72968	-6.08629	8.02763e-09	1.69858e-07
CCL11	4.6876	3.03127	1.65633	6.08416	8.11496e-09	1.71499e-07
LUM	13.9935	12.5922	1.40129	6.08292	8.16643e-09	1.72172e-07
ENHO	4.88054	6.81241	-1.93187	-6.08093	8.24903e-09	1.7335e-07
PRDM8	4.62424	3.56043	1.06382	6.07706	8.4131e-09	1.76103e-07
CELF3	-0.149477	2.51825	-2.66773	-6.0735	8.56628e-09	1.79095e-07
THSD4	10.101	11.8111	-1.71017	-6.06991	8.72374e-09	1.81307e-07
RAD51AP2	0.744654	-0.544092	1.28875	6.06874	8.77584e-09	1.81744e-07
NAALADL1	5.35964	4.34308	1.01656	6.06765	8.82459e-09	1.82538e-07
SCNN1G	4.58111	6.88591	-2.3048	-6.067	8.85351e-09	1.8292e-07
NOX4	7.87391	6.66714	1.20677	6.06146	9.10581e-09	1.86595e-07
COL9A3	5.6718	3.30376	2.36805	6.05534	9.39302e-09	1.91808e-07
SCGB3A1	3.81822	1.18112	2.6371	6.0491	9.69473e-09	1.97051e-07
HLA-DPB1	11.7807	10.7465	1.03419	6.04345	9.97568e-09	2.02059e-07
PLIN2	10.202	9.18478	1.01723	6.04239	1.00292e-08	2.0291e-07
NT5E	8.71189	7.71063	1.00126	6.04011	1.01457e-08	2.04793e-07
CSDAP1	4.80105	3.7812	1.01985	6.03816	1.02466e-08	2.06356e-07
EMX2	4.52521	3.13645	1.38876	6.03727	1.02927e-08	2.07046e-07
CORO1A	9.76452	8.70082	1.0637	6.0344	1.04429e-08	2.09587e-07
GPR84	5.20265	3.9459	1.25675	6.03369	1.04806e-08	2.0967e-07
NCF1	6.64347	5.5062	1.13727	6.0334	1.0496e-08	2.0967e-07
PRRT3	7.73605	8.82958	-1.09353	-6.0295	1.07052e-08	2.12661e-07
SLA	8.6046	7.57918	1.02542	6.02698	1.08424e-08	2.14899e-07
FOXF2	6.02526	4.89631	1.12895	6.02193	1.11227e-08	2.19229e-07
ADAMTS7	7.75386	6.70443	1.04944	6.02192	1.11233e-08	2.19229e-07
OSM	5.55998	4.23611	1.32387	6.02166	1.11378e-08	2.19269e-07
SERPINB7	3.25885	1.03947	2.21938	6.01488	1.15254e-08	2.26137e-07
PTX3	4.82414	2.89324	1.9309	6.01421	1.15645e-08	2.26651e-07
S100A9	8.52058	6.21305	2.30753	6.0085	1.19025e-08	2.32496e-07
ULBP3	3.67195	2.03479	1.63716	6.00612	1.20467e-08	2.34789e-07
PARD6B	8.67762	10.0117	-1.33411	-6.00571	1.20713e-08	2.35008e-07
CST9	1.65498	5.57779	-3.92281	-6.00404	1.21734e-08	2.36734e-07
TM6SF2	3.58967	2.20353	1.38614	6.00275	1.22528e-08	2.38014e-07
DCN	13.6696	12.236	1.43356	6.00149	1.23309e-08	2.38968e-07
SEZ6L	2.08734	5.1454	-3.05806	-6.0014	1.23364e-08	2.38968e-07
HLA-F	10.2318	9.12214	1.10969	5.99936	1.24639e-08	2.40516e-07
PNMA6A	4.51283	2.91572	1.59711	5.99691	1.26186e-08	2.427e-07
ASPN	11.1007	9.33414	1.76658	5.99407	1.28007e-08	2.45841e-07
C21orf82	3.4387	2.23341	1.20529	5.99393	1.28099e-08	2.45841e-07
PTH1R	4.82537	3.22589	1.59948	5.9937	1.28246e-08	2.45854e-07
RNASE2	3.64755	2.50979	1.13776	5.99067	1.30215e-08	2.49356e-07
WNT11	5.83858	4.01741	1.82118	5.98935	1.31088e-08	2.50755e-07
SYT1	6.29238	8.95939	-2.66701	-5.98487	1.34077e-08	2.55636e-07
UGCG	8.61701	10.0063	-1.3893	-5.9836	1.34938e-08	2.56998e-07
C1QTNF2	4.80934	3.62099	1.18835	5.98275	1.35515e-08	2.57538e-07
CCND1	12.59	13.9813	-1.39123	-5.98212	1.35947e-08	2.57799e-07
TTC22	5.10839	2.92315	2.18524	5.97769	1.39007e-08	2.61755e-07
INSM1	2.41491	5.64758	-3.23267	-5.97665	1.39737e-08	2.62152e-07
ADAMTSL4	7.46219	6.42054	1.04165	5.97469	1.41123e-08	2.63625e-07
TSPAN13	12.0909	13.1112	-1.0203	-5.97342	1.42022e-08	2.65021e-07
CYS1	7.02469	5.60555	1.41914	5.97091	1.43826e-08	2.67818e-07
ADAM8	8.61483	7.40804	1.20679	5.96967	1.44726e-08	2.68355e-07
TNFSF11	4.37059	2.72953	1.64105	5.96651	1.47045e-08	2.72368e-07
NFIL3	8.87371	7.84343	1.03028	5.95951	1.52299e-08	2.80913e-07
SMO	8.8438	7.61775	1.22605	5.95904	1.52664e-08	2.81289e-07
KIAA1467	9.70258	11.3043	-1.60169	-5.95656	1.54571e-08	2.83315e-07
PROM1	8.16091	5.05106	3.10985	5.95537	1.55497e-08	2.84716e-07
SLPI	8.25921	5.84035	2.41885	5.95187	1.58255e-08	2.89462e-07
MAGEL2	4.37424	2.99021	1.38403	5.94013	1.67845e-08	3.06046e-07
S100A8	6.71123	4.45967	2.25156	5.93816	1.69514e-08	3.07882e-07
RASGRF2	7.23083	6.09121	1.13962	5.9335	1.73512e-08	3.13771e-07
MIR155HG	4.13623	3.02477	1.11146	5.93247	1.74413e-08	3.15074e-07
VTCN1	10.6367	7.92958	2.70712	5.93159	1.75179e-08	3.16134e-07
TLL2	4.10665	2.56998	1.53667	5.92961	1.76931e-08	3.18695e-07
GATA3	12.3011	13.8781	-1.57703	-5.9279	1.78449e-08	3.20122e-07
HIC1	7.38204	6.37641	1.00562	5.92514	1.80926e-08	3.2417e-07
VGLL3	8.20343	7.05419	1.14924	5.92358	1.82348e-08	3.26052e-07
BCL2	9.90411	11.1893	-1.28521	-5.92213	1.83671e-08	3.28084e-07
MRGPRF	6.64396	5.3571	1.28687	5.91871	1.86844e-08	3.33412e-07
SDC1	12.9393	11.7802	1.15916	5.91805	1.87459e-08	3.34169e-07
COL3A1	16.511	15.1658	1.34521	5.90888	1.9625e-08	3.48776e-07
IL1B	6.33504	5.00691	1.32813	5.90808	1.97038e-08	3.49822e-07
RAET1L	0.733434	-1.10946	1.8429	5.9053	1.99789e-08	3.53277e-07
SLC38A4	3.78196	1.96253	1.81943	5.90168	2.03435e-08	3.58638e-07
RP1	2.71428	5.16011	-2.44583	-5.89969	2.05462e-08	3.61848e-07
WDR86	4.753	3.18419	1.56881	5.89453	2.10824e-08	3.70177e-07
ALDH1A3	8.96558	7.56472	1.40086	5.89373	2.1166e-08	3.71123e-07
IL22RA2	1.9727	-0.0718126	2.04451	5.89361	2.11786e-08	3.71123e-07
TNFSF9	4.34601	3.06222	1.28379	5.89335	2.1206e-08	3.71232e-07
ITGB2	10.7239	9.67912	1.04474	5.89218	2.13305e-08	3.73039e-07
ALDH2	11.0615	9.8659	1.19564	5.8914	2.1414e-08	3.73755e-07
CCL22	6.77511	5.3024	1.47271	5.89102	2.14546e-08	3.7409e-07
DERL3	8.21752	6.96818	1.24934	5.88827	2.17507e-08	3.77641e-07
P4HA3	7.797	6.56539	1.23161	5.88813	2.17659e-08	3.77641e-07
ANXA13	2.13694	0.739389	1.39755	5.88734	2.18515e-08	3.78379e-07
KRT23	8.70115	6.22788	2.47327	5.88433	2.21821e-08	3.83724e-07
POMC	3.09021	1.60334	1.48687	5.88382	2.22379e-08	3.83932e-07
SCARF2	8.23108	7.01083	1.22025	5.88355	2.22678e-08	3.8407e-07
PDZRN3	9.12724	8.08796	1.03928	5.87733	2.2969e-08	3.9438e-07
C20orf26	3.09972	4.83134	-1.73162	-5.87641	2.30744e-08	3.95649e-07
XIRP1	4.46137	2.72542	1.73594	5.87495	2.32421e-08	3.97456e-07
SYP	5.22693	7.0535	-1.82657	-5.86726	2.41495e-08	4.11268e-07
HLA-DPA1	12.5407	11.5269	1.01388	5.8648	2.44458e-08	4.15106e-07
IL34	6.43195	5.091	1.34095	5.86122	2.48853e-08	4.21345e-07
STX19	3.24768	1.59569	1.65199	5.85966	2.50788e-08	4.24211e-07
PCSK9	3.86984	1.90613	1.96372	5.85705	2.54067e-08	4.2893e-07
EMILIN1	10.6063	9.27755	1.32879	5.85379	2.58207e-08	4.355e-07
HLA-DOB	5.66346	4.06712	1.59634	5.85041	2.6258e-08	4.41602e-07
GLT1D1	2.20186	0.879883	1.32198	5.84947	2.63806e-08	4.42816e-07
WNT5A	8.75676	7.401	1.35576	5.84813	2.6557e-08	4.445e-07
SPNS3	2.91918	1.3917	1.52747	5.84711	2.6692e-08	4.46333e-07
ALOX5AP	8.55543	7.49802	1.05741	5.8459	2.68522e-08	4.48158e-07
CILP2	8.45612	6.92939	1.52674	5.84481	2.69975e-08	4.50155e-07
FOXL1	5.01541	3.98154	1.03387	5.84282	2.72657e-08	4.53334e-07
PID1	6.64384	5.42999	1.21384	5.84029	2.76106e-08	4.57335e-07
EGFL6	6.2329	4.48457	1.74834	5.83918	2.77624e-08	4.59163e-07
GPM6B	7.43023	6.29316	1.13707	5.83659	2.81217e-08	4.63611e-07
IL21R	6.42293	4.9793	1.44364	5.83444	2.84231e-08	4.67263e-07
SGK196	4.69387	5.99461	-1.30074	-5.82902	2.91971e-08	4.77303e-07
WNT10A	4.24607	2.75754	1.48853	5.82847	2.92756e-08	4.78141e-07
PDLIM3	9.26972	8.06397	1.20575	5.82461	2.98413e-08	4.85571e-07
RASAL1	4.54361	2.32058	2.22303	5.82314	3.0059e-08	4.88209e-07
LRRC15	11.5995	9.81004	1.78949	5.8206	3.04403e-08	4.93032e-07
VCAN	13.2493	12.0411	1.2082	5.81994	3.05387e-08	4.94169e-07
BARX1	2.20478	0.263036	1.94174	5.8144	3.13885e-08	5.05125e-07
C12orf34	7.03762	8.09402	-1.0564	-5.81411	3.14325e-08	5.0537e-07
C2orf89	4.26734	2.89083	1.37651	5.81292	3.16181e-08	5.07887e-07
HAAO	6.16407	5.00516	1.15891	5.81122	3.18863e-08	5.11727e-07
CLEC5A	7.09774	5.60519	1.49256	5.81094	3.19301e-08	5.11961e-07
APCDD1L	5.63928	4.00924	1.63004	5.80919	3.22072e-08	5.14667e-07
C9orf172	3.42695	4.64407	-1.21712	-5.80913	3.22162e-08	5.14667e-07
TGFB2	8.65363	7.27157	1.38206	5.80746	3.24846e-08	5.18482e-07
TOX2	5.65502	4.49756	1.15746	5.80589	3.27361e-08	5.22021e-07
SPON2	9.91679	8.74864	1.16814	5.79764	3.40979e-08	5.42751e-07
BNC2	8.24277	7.07521	1.16757	5.79441	3.46469e-08	5.5049e-07
CD6	7.10546	5.75931	1.34614	5.79353	3.4797e-08	5.52375e-07
MMP1	7.78166	5.43538	2.34628	5.79264	3.49505e-08	5.5431e-07
SFRP2	13.4174	11.8833	1.5341	5.79115	3.52091e-08	5.57404e-07
C1orf116	8.74001	6.70782	2.03219	5.79064	3.52975e-08	5.58298e-07
ZFP36	11.3584	10.3046	1.05388	5.78666	3.59979e-08	5.68353e-07
CCIN	3.51165	2.3767	1.13495	5.78644	3.60357e-08	5.68438e-07
PRG2	2.91732	1.68511	1.23221	5.7833	3.65992e-08	5.74228e-07
IL2RG	8.73946	7.41823	1.32123	5.78005	3.71905e-08	5.81944e-07
IL4I1	7.48513	6.2743	1.21083	5.76823	3.94186e-08	6.13524e-07
LOC606724	4.65517	3.56258	1.09259	5.76571	3.99119e-08	6.20101e-07
VSTM2A	0.764161	4.88317	-4.11901	-5.76293	4.04608e-08	6.28074e-07
MFAP5	10.0015	8.54243	1.45905	5.76134	4.07782e-08	6.31882e-07
HLA-DQA1	10.8906	9.63369	1.25687	5.75871	4.13086e-08	6.37847e-07
RGS1	9.92289	8.66174	1.26115	5.75704	4.16507e-08	6.42563e-07
IKZF1	8.26923	7.25215	1.01709	5.74422	4.43582e-08	6.80742e-07
CD48	8.00095	6.9171	1.08384	5.74284	4.46607e-08	6.84187e-07
MMP3	7.90788	5.84922	2.05866	5.74064	4.5144e-08	6.90385e-07
HRCT1	4.30762	2.53764	1.76998	5.73867	4.55836e-08	6.965e-07
TUBA4A	9.63759	8.40305	1.23455	5.73522	4.63611e-08	7.0592e-07
CHST6	5.51683	4.03361	1.48321	5.73461	4.64998e-08	7.06804e-07
FCGR2B	7.75395	6.7052	1.04875	5.73405	4.6628e-08	7.07527e-07
PTPN7	7.26218	6.11602	1.14616	5.73305	4.68586e-08	7.10412e-07
EFR3B	6.73722	7.84526	-1.10804	-5.73088	4.73577e-08	7.1665e-07
UCHL1	7.58733	6.16688	1.42044	5.73073	4.73926e-08	7.1665e-07
EMR1	4.08751	2.89686	1.19065	5.72674	4.83296e-08	7.27058e-07
TNFAIP6	7.94051	6.92937	1.01114	5.70681	5.32843e-08	7.93429e-07
CTNND2	5.95773	8.23334	-2.27561	-5.70207	5.4532e-08	8.08878e-07
CRHR1	3.03265	1.2843	1.74834	5.69975	5.51554e-08	8.17129e-07
ASAM	7.90178	6.64135	1.26043	5.69643	5.60559e-08	8.26686e-07
PERP	12.408	11.3522	1.05575	5.69599	5.61775e-08	8.26686e-07
BCAT1	8.96911	7.82511	1.144	5.69536	5.63494e-08	8.2852e-07
SGCE	9.25954	8.14744	1.1121	5.69477	5.65128e-08	8.29532e-07
CPLX2	-0.767617	2.88333	-3.65094	-5.6929	5.70321e-08	8.33667e-07
LOC285629	0.675059	-0.920933	1.59599	5.6885	5.82705e-08	8.48235e-07
FAT3	4.90356	3.45228	1.45129	5.68655	5.88266e-08	8.54375e-07
TMEM156	4.41529	3.0693	1.34599	5.68435	5.94619e-08	8.62001e-07
IRS1	9.61088	10.7048	-1.09395	-5.68315	5.98116e-08	8.66354e-07
TRIP6	10.0253	8.93808	1.08719	5.67953	6.08769e-08	8.79606e-07
GPR55	3.40712	1.94958	1.45754	5.6761	6.19025e-08	8.93689e-07
DDI2	6.26976	7.30588	-1.03612	-5.67295	6.28597e-08	9.0453e-07
ANGPTL4	7.8407	6.24812	1.59258	5.66872	6.41696e-08	9.21867e-07
RFX8	3.47355	2.30246	1.17108	5.66768	6.44949e-08	9.25781e-07
SPNS2	8.25597	7.21693	1.03903	5.66231	6.62048e-08	9.47225e-07
FAM26F	6.55983	5.36353	1.1963	5.66127	6.65394e-08	9.51237e-07
GPR161	6.85315	5.85235	1.0008	5.66064	6.67433e-08	9.52599e-07
KRT40	0.822333	-0.733973	1.55631	5.65821	6.7537e-08	9.62361e-07
C21orf63	8.04799	6.9368	1.11119	5.65701	6.79326e-08	9.67212e-07
ANXA3	8.61978	7.13805	1.48172	5.65525	6.85165e-08	9.73945e-07
FOXC1	7.84709	6.34649	1.5006	5.65155	6.97621e-08	9.89245e-07
KLK2	1.22733	-0.302298	1.52962	5.65122	6.98727e-08	9.90006e-07
PODN	10.2411	8.90777	1.33333	5.65106	6.99286e-08	9.90006e-07
TNFRSF4	5.82757	4.79198	1.0356	5.64536	7.18909e-08	1.01383e-06
IL12RB1	5.36554	4.20136	1.16419	5.64517	7.19582e-08	1.01383e-06
KCNJ11	7.67605	8.86194	-1.18589	-5.64464	7.21425e-08	1.01561e-06
ESR1	11.0365	13.5647	-2.5282	-5.64371	7.24681e-08	1.01871e-06
HLA-DQB1	10.88	9.6441	1.23592	5.64301	7.27147e-08	1.02121e-06
TGM1	4.02328	2.76978	1.2535	5.63447	7.57961e-08	1.05604e-06
TMEM119	9.80625	8.66547	1.14078	5.63446	7.57967e-08	1.05604e-06
LOXL4	6.44738	5.02997	1.41741	5.62976	7.75444e-08	1.07611e-06
ANKRD31	0.170666	1.45934	-1.28868	-5.62241	8.03591e-08	1.11165e-06
ADAMTS10	6.79198	5.71356	1.07842	5.62167	8.06465e-08	1.11475e-06
GLI2	6.37031	5.25438	1.11594	5.62076	8.10058e-08	1.11796e-06
FMN1	5.37455	6.78688	-1.41233	-5.61889	8.17422e-08	1.12635e-06
BIRC3	8.38114	7.21323	1.16791	5.61827	8.19879e-08	1.12885e-06
ETV7	6.59568	5.30873	1.28695	5.61639	8.2739e-08	1.1374e-06
FXYD7	1.27411	-0.0599945	1.3341	5.61575	8.29927e-08	1.14e-06
NALCN	5.67577	4.16424	1.51153	5.61487	8.33503e-08	1.14312e-06
XBP1	14.4923	15.5638	-1.07143	-5.61415	8.36378e-08	1.14616e-06
ZDHHC22	-0.370078	1.85695	-2.22703	-5.60947	8.55555e-08	1.16879e-06
LAMA1	6.46203	4.85648	1.60555	5.60201	8.8697e-08	1.20795e-06
KLK4	5.75267	3.59761	2.15507	5.59859	9.01762e-08	1.22614e-06
PSMB9	9.08613	8.0159	1.07023	5.59844	9.02425e-08	1.22614e-06
OLAH	0.0559904	-1.33904	1.39503	5.5967	9.10048e-08	1.23458e-06
CSDC2	5.18866	3.466	1.72266	5.58879	9.45493e-08	1.27871e-06
LOXL1	10.2812	9.25388	1.02737	5.58748	9.51477e-08	1.28505e-06
VWCE	3.20288	2.1686	1.03428	5.58489	9.6345e-08	1.29501e-06
GPR81	7.43997	9.00213	-1.56216	-5.58396	9.6777e-08	1.29874e-06
TSPYL3	4.49605	5.50173	-1.00568	-5.58063	9.83472e-08	1.31587e-06
XG	6.43782	5.1994	1.23841	5.57952	9.88722e-08	1.3204e-06
SMOC1	5.67449	3.55086	2.12363	5.57729	9.99422e-08	1.33213e-06
SP6	7.94198	6.74114	1.20084	5.57649	1.00332e-07	1.33631e-06
LOC100192378	2.7617	1.37656	1.38514	5.57404	1.01522e-07	1.35011e-06
KANK4	7.85421	6.25519	1.59902	5.57129	1.02874e-07	1.36706e-06
HS3ST3A1	5.02167	3.89337	1.12831	5.56855	1.04242e-07	1.38001e-06
CCDC8	7.97654	6.73495	1.24159	5.56613	1.05466e-07	1.39516e-06
COL13A1	5.2114	4.01468	1.19673	5.56545	1.05813e-07	1.39869e-06
GPR139	-0.885057	1.24907	-2.13413	-5.56112	1.08038e-07	1.42488e-06
AGR2	11.044	13.2468	-2.20282	-5.55613	1.10664e-07	1.45416e-06
ADAMTS16	6.85105	4.80539	2.04566	5.55576	1.10863e-07	1.45557e-06
DMD	7.68946	6.5773	1.11216	5.55534	1.11087e-07	1.45743e-06
NOVA1	6.26866	8.49005	-2.22139	-5.55452	1.11528e-07	1.46211e-06
UBASH3B	7.11898	6.07132	1.04765	5.55384	1.1189e-07	1.46467e-06
TEAD2	9.75146	8.41048	1.34099	5.5494	1.14306e-07	1.48853e-06
C13orf33	7.13436	6.02576	1.1086	5.54388	1.17378e-07	1.524e-06
RIMS4	6.92691	9.17575	-2.24885	-5.54157	1.18689e-07	1.53988e-06
PTPRN2	6.785	8.77068	-1.98568	-5.54131	1.18834e-07	1.54063e-06
CHRNE	4.42634	3.3874	1.03894	5.53938	1.19944e-07	1.55387e-06
NUDT10	5.20273	3.69751	1.50523	5.53599	1.2191e-07	1.57468e-06
MXRA5	13.1181	11.9784	1.13964	5.53313	1.23594e-07	1.59292e-06
KMO	7.22219	5.54267	1.67952	5.53123	1.24726e-07	1.60398e-06
TNFRSF8	4.39384	3.20096	1.19288	5.5276	1.26917e-07	1.62857e-06
NCOA2	9.09165	10.1394	-1.04773	-5.52509	1.28455e-07	1.6471e-06
TMEM150C	7.65387	9.64769	-1.99382	-5.51767	1.33099e-07	1.70043e-06
HSD17B2	3.45641	1.09121	2.3652	5.51679	1.33663e-07	1.70518e-06
HOXA2	3.01343	1.81588	1.19755	5.51084	1.37527e-07	1.74556e-06
SPOCK2	8.84047	7.67672	1.16374	5.50756	1.39702e-07	1.76946e-06
CCL5	9.20885	7.9654	1.24346	5.50754	1.39713e-07	1.76946e-06
TBX5	6.21415	4.91532	1.29884	5.50657	1.40361e-07	1.77128e-06
FLRT2	8.04949	6.93193	1.11756	5.50514	1.4133e-07	1.77928e-06
ADAMTS14	6.98431	5.66024	1.32407	5.50503	1.41401e-07	1.77928e-06
C1orf70	2.70421	1.53272	1.17149	5.50027	1.44659e-07	1.81248e-06
DPT	9.28253	7.59432	1.68821	5.49238	1.50217e-07	1.87142e-06
DNAI1	2.67223	4.5204	-1.84817	-5.48947	1.52318e-07	1.89088e-06
APBA2	6.69909	5.10605	1.59305	5.48481	1.5574e-07	1.92654e-06
ITGAM	8.58249	7.56232	1.02017	5.48384	1.56465e-07	1.93415e-06
IGF2BP2	5.7682	4.18238	1.58582	5.47909	1.60052e-07	1.97292e-06
ACY3	2.77531	0.938798	1.83651	5.47724	1.61469e-07	1.9876e-06
KLHL23	6.39979	7.47717	-1.07738	-5.46517	1.71023e-07	2.09491e-06
ST6GAL2	7.94882	6.57642	1.3724	5.46403	1.71951e-07	2.10041e-06
MID1	7.5487	6.36287	1.18584	5.45792	1.77026e-07	2.15341e-06
SFRP4	11.0383	9.62394	1.41434	5.4574	1.77464e-07	2.15724e-06
NHEDC1	1.94438	2.95493	-1.01056	-5.44616	1.87205e-07	2.26155e-06
SLC2A5	6.25276	4.91604	1.33672	5.44267	1.90334e-07	2.29146e-06
SFRS13B	3.79071	2.27149	1.51922	5.44093	1.91915e-07	2.30733e-06
KCNH6	-0.612195	1.5196	-2.13179	-5.43891	1.93757e-07	2.32628e-06
PLA2G4A	6.03708	4.95804	1.07904	5.43548	1.96944e-07	2.36293e-06
ARHGEF4	6.09841	4.64145	1.45696	5.43466	1.97704e-07	2.3688e-06
PNMA3	2.83051	1.13977	1.69074	5.43391	1.98409e-07	2.374e-06
ANKRD20B	1.40302	2.7752	-1.37218	-5.43253	1.99714e-07	2.38636e-06
SH3RF2	6.15578	4.45992	1.69586	5.43182	2.00385e-07	2.38882e-06
ISLR	11.6631	10.4735	1.18961	5.43174	2.00464e-07	2.38882e-06
NPAS2	8.40882	7.32496	1.08386	5.42724	2.04784e-07	2.43659e-06
CRTAM	4.47084	3.27766	1.19318	5.42713	2.04889e-07	2.43659e-06
LILRA5	4.30828	3.23197	1.07631	5.42681	2.05205e-07	2.43779e-06
ACAP1	6.46135	5.0697	1.39165	5.42674	2.05269e-07	2.43779e-06
FAM89A	6.54188	5.47335	1.06853	5.42416	2.078e-07	2.46285e-06
PFKP	9.84183	8.56898	1.27285	5.41555	2.16445e-07	2.55324e-06
RNF157	6.26177	7.47193	-1.21016	-5.41522	2.16781e-07	2.55548e-06
FPR1	6.76526	5.64408	1.12118	5.41363	2.18417e-07	2.56786e-06
PDE9A	6.73668	5.56202	1.17467	5.41291	2.1917e-07	2.57327e-06
HOXA9	5.6196	4.31263	1.30697	5.4117	2.20424e-07	2.5828e-06
SRPX2	8.75387	7.66387	1.09	5.40676	2.25638e-07	2.63159e-06
GDAP1	8.0939	9.49474	-1.40084	-5.40472	2.27825e-07	2.65533e-06
ZNF503	7.62245	6.46315	1.15931	5.40186	2.30918e-07	2.68603e-06
C12orf60	4.46285	5.51728	-1.05443	-5.40102	2.31842e-07	2.69142e-06
C4orf38	3.0204	1.86483	1.15557	5.39872	2.34377e-07	2.71009e-06
FMO1	7.01079	5.57581	1.43498	5.39637	2.36985e-07	2.73544e-06
WDR17	3.42195	5.52148	-2.09953	-5.39633	2.37037e-07	2.73544e-06
MPP6	5.2177	3.85185	1.36585	5.38109	2.54704e-07	2.92393e-06
IL2RA	5.07863	3.70966	1.36897	5.37793	2.58529e-07	2.96396e-06
CARD11	6.84015	5.71712	1.12303	5.36828	2.70545e-07	3.08551e-06
CXCL5	2.1666	0.293499	1.8731	5.36687	2.72344e-07	3.09805e-06
LIPG	5.45408	4.01657	1.43752	5.36458	2.75295e-07	3.12959e-06
VMO1	4.88622	3.77588	1.11033	5.36389	2.76197e-07	3.1378e-06
ID4	7.96693	6.52105	1.44588	5.3564	2.86098e-07	3.23771e-06
KRT16	6.33325	3.7023	2.63095	5.35404	2.89291e-07	3.26962e-06
CST9L	-0.701865	1.39793	-2.09979	-5.34435	3.02762e-07	3.41088e-06
RASGRP2	5.59773	4.4581	1.13964	5.34175	3.06467e-07	3.44819e-06
NPTX2	5.69702	4.28222	1.41481	5.34126	3.07182e-07	3.45402e-06
C6orf154	4.84618	5.95732	-1.11113	-5.34063	3.08086e-07	3.46197e-06
CDYL2	6.35432	7.46044	-1.10612	-5.33787	3.12097e-07	3.49472e-06
BTBD8	2.29684	3.60434	-1.3075	-5.33781	3.12196e-07	3.49472e-06
SLA2	5.30408	3.99959	1.30449	5.33449	3.17083e-07	3.53933e-06
FBXO15	4.11127	5.50254	-1.39127	-5.32627	3.29544e-07	3.66088e-06
PPP1R14C	5.15604	3.10777	2.04827	5.32561	3.3056e-07	3.66752e-06
LIPC	2.45311	1.18839	1.26472	5.32516	3.31249e-07	3.67052e-06
SYT8	3.9652	1.58176	2.38344	5.32211	3.36011e-07	3.7186e-06
CPZ	7.94615	6.59113	1.35502	5.32141	3.37123e-07	3.72855e-06
TTLL6	0.132715	1.87717	-1.74446	-5.31878	3.4129e-07	3.76987e-06
SNAP25	3.19676	5.44976	-2.25299	-5.3186	3.41585e-07	3.77077e-06
ITGB7	7.16748	6.13156	1.03592	5.31665	3.44708e-07	3.79807e-06
FABP5	6.30745	5.11133	1.19612	5.30822	3.58566e-07	3.931e-06
TRIM29	8.63122	6.31292	2.3183	5.30443	3.6498e-07	3.98886e-06
HIST2H2BA	2.6673	3.84494	-1.17764	-5.30238	3.68488e-07	4.01968e-06
SYNC	8.64649	7.54827	1.09821	5.29632	3.79053e-07	4.11956e-06
EYA4	3.04949	1.31297	1.73652	5.29187	3.87018e-07	4.19313e-06
COL5A3	10.0224	8.90063	1.12177	5.28945	3.91397e-07	4.23535e-06
CD79B	6.04774	4.73067	1.31708	5.28917	3.91907e-07	4.23825e-06
UHMK1	8.59809	9.70548	-1.10739	-5.28557	3.9854e-07	4.2941e-06
TBX18	6.46033	5.31924	1.1411	5.28301	4.03334e-07	4.33509e-06
MMP13	8.67788	6.47703	2.20085	5.28113	4.06882e-07	4.36788e-06
S100B	5.7734	4.03692	1.73648	5.27738	4.14038e-07	4.43115e-06
ABCC8	5.01122	7.4324	-2.42118	-5.27516	4.1835e-07	4.46875e-06
KCNE1L	1.51727	0.132046	1.38522	5.27462	4.19402e-07	4.47219e-06
LMO4	10.1784	9.15727	1.0211	5.27349	4.21599e-07	4.49014e-06
CD7	5.831	4.54375	1.28726	5.27006	4.28387e-07	4.55415e-06
LOC554202	2.75553	1.2593	1.49623	5.26957	4.29361e-07	4.56174e-06
SH2D2A	5.7947	4.55162	1.24307	5.26208	4.44577e-07	4.69132e-06
SLAMF8	8.60414	7.56543	1.03871	5.25673	4.55765e-07	4.79579e-06
NKAIN4	1.26988	-0.26325	1.53313	5.25657	4.56113e-07	4.79657e-06
CH25H	5.53404	4.4264	1.10763	5.24108	4.90092e-07	5.111e-06
CEACAM4	1.08034	-0.0279727	1.10831	5.23567	5.02535e-07	5.23143e-06
TSGA10IP	-0.0958809	-1.12484	1.02895	5.2342	5.05953e-07	5.26389e-06
RET	8.09725	10.0563	-1.9591	-5.23288	5.09063e-07	5.28684e-06
SLFN13	7.52281	6.16543	1.35737	5.23212	5.10843e-07	5.30218e-06
FOXA1	11.2727	13.0503	-1.77758	-5.22992	5.1608e-07	5.35337e-06
H2AFY2	8.93424	7.61559	1.31865	5.22816	5.20293e-07	5.38434e-06
OMD	7.84128	6.28929	1.55199	5.22735	5.22251e-07	5.40142e-06
TACSTD2	12.6919	11.5845	1.10741	5.22581	5.26001e-07	5.4306e-06
GLS2	5.4988	6.6417	-1.1429	-5.22146	5.36679e-07	5.51487e-06
BHLHE22	4.89664	3.75161	1.14503	5.22058	5.38874e-07	5.53095e-06
CYP27C1	3.20078	1.68977	1.51101	5.21973	5.40987e-07	5.54939e-06
CD5	6.58649	5.24677	1.33972	5.21889	5.43093e-07	5.56449e-06
STEAP1	7.55303	6.47548	1.07756	5.21717	5.4742e-07	5.60554e-06
S1PR4	4.78607	3.56468	1.2214	5.21671	5.48594e-07	5.61429e-06
LCK	6.93209	5.61173	1.32037	5.21641	5.49341e-07	5.61866e-06
PRKCQ	4.79586	3.39511	1.40075	5.21574	5.51067e-07	5.62319e-06
FAM134B	8.82919	9.91221	-1.08302	-5.21482	5.53404e-07	5.64375e-06
CPA5	0.589149	-0.916105	1.50525	5.21351	5.5677e-07	5.6648e-06
IL6	4.67542	2.99182	1.6836	5.21221	5.60108e-07	5.68898e-06
JPH2	6.0671	4.90017	1.16694	5.21147	5.62043e-07	5.70532e-06
TINAGL1	9.12341	8.06434	1.05908	5.20982	5.66333e-07	5.74555e-06
DIRC3	3.50165	2.41693	1.08473	5.20934	5.6759e-07	5.75497e-06
GRM2	3.04207	2.01002	1.03204	5.20444	5.8058e-07	5.85958e-06
LRAT	4.77682	2.64672	2.1301	5.19707	6.0063e-07	6.04455e-06
TMIGD2	1.39889	0.107396	1.2915	5.19657	6.0203e-07	6.05517e-06
NCRNA00162	0.597003	-0.800847	1.39785	5.19417	6.08722e-07	6.11546e-06
MT1L	4.48444	2.98707	1.49737	5.18877	6.24047e-07	6.25866e-06
PRRT2	6.29875	7.36567	-1.06693	-5.1883	6.25407e-07	6.26872e-06
COL6A3	14.7108	13.636	1.0748	5.18209	6.43527e-07	6.43563e-06
BOC	8.72452	7.70349	1.02103	5.1812	6.46172e-07	6.45473e-06
BRSK2	2.22262	4.51847	-2.29585	-5.18012	6.49396e-07	6.47955e-06
CD1A	3.36452	1.47963	1.88489	5.1795	6.51239e-07	6.49225e-06
WDR31	5.86605	6.87935	-1.0133	-5.17397	6.68016e-07	6.6399e-06
TBX3	10.0845	11.3691	-1.28458	-5.17394	6.68116e-07	6.6399e-06
ARSG	7.76555	8.91847	-1.15292	-5.1731	6.70707e-07	6.65697e-06
XPNPEP2	3.59216	2.07999	1.51217	5.17302	6.70942e-07	6.65697e-06
DTX4	8.81122	7.77394	1.03728	5.17251	6.72527e-07	6.66863e-06
ITGA11	10.5883	9.26956	1.31879	5.16783	6.87132e-07	6.79424e-06
NCRNA00086	4.9925	3.72479	1.26771	5.16617	6.92396e-07	6.83858e-06
PHGR1	0.645149	2.96189	-2.31674	-5.16425	6.98517e-07	6.89127e-06
CPB1	5.45629	9.73699	-4.2807	-5.16032	7.1122e-07	6.99693e-06
BEAN	5.07243	3.98019	1.09224	5.15823	7.18066e-07	7.05238e-06
KCNG3	1.91677	3.48839	-1.57162	-5.15693	7.22369e-07	7.08277e-06
CELSR3	7.04956	8.38438	-1.33482	-5.15635	7.2428e-07	7.09358e-06
CNN1	8.25402	7.00885	1.24517	5.1512	7.41587e-07	7.24286e-06
TSPAN5	6.25685	7.56087	-1.30402	-5.14955	7.4721e-07	7.28156e-06
ZNF516	7.83148	8.93794	-1.10645	-5.14428	7.65478e-07	7.43848e-06
SLAMF1	4.7505	3.30975	1.44075	5.13985	7.81159e-07	7.56199e-06
LAMP3	7.2569	5.84117	1.41573	5.13936	7.82898e-07	7.57463e-06
LONRF2	8.20301	9.735	-1.53199	-5.13865	7.85472e-07	7.59116e-06
PRF1	6.35221	5.20412	1.14809	5.13636	7.93745e-07	7.65846e-06
CDH11	11.4587	10.4218	1.03696	5.13499	7.98707e-07	7.69787e-06
TNIP3	2.2019	0.742616	1.45929	5.13468	7.99873e-07	7.70487e-06
GALNTL2	7.56176	6.2757	1.28605	5.13373	8.03353e-07	7.72567e-06
CXCL3	1.65824	0.204246	1.45399	5.12658	8.30016e-07	7.95157e-06
CD40LG	4.24226	2.81229	1.42996	5.12491	8.36396e-07	7.99957e-06
BTG3	8.59656	7.54344	1.05312	5.12404	8.39727e-07	8.02706e-06
GNAO1	5.28056	6.93577	-1.6552	-5.12389	8.40287e-07	8.02804e-06
EGLN3	9.69719	8.5065	1.19068	5.12307	8.4345e-07	8.04949e-06
SLC5A10	0.918795	2.04707	-1.12828	-5.12207	8.47289e-07	8.07295e-06
PVALB	2.54947	5.95138	-3.40191	-5.1195	8.57293e-07	8.15498e-06
RPSAP52	1.44121	0.310921	1.13029	5.11059	8.92843e-07	8.42915e-06
DISP2	4.96444	6.44555	-1.48111	-5.10838	9.0189e-07	8.5054e-06
EPHB6	6.24639	4.92508	1.3213	5.10716	9.06912e-07	8.54358e-06
SP140	6.0968	5.0677	1.0291	5.10109	9.32358e-07	8.737e-06
IGSF9B	3.38146	5.1376	-1.75614	-5.09743	9.48004e-07	8.85711e-06
RUNDC3A	2.82367	5.13008	-2.30641	-5.09737	9.48273e-07	8.85711e-06
FMO6P	-0.0484067	-1.36514	1.31673	5.09489	9.59024e-07	8.9394e-06
ERBB4	7.94699	10.1115	-2.16448	-5.09487	9.59121e-07	8.9394e-06
WISP1	8.24104	7.1138	1.12724	5.0904	9.78811e-07	9.10356e-06
CPLX1	6.22625	7.24477	-1.01852	-5.0865	9.96312e-07	9.24183e-06
HEPACAM2	3.19701	5.65782	-2.4608	-5.08608	9.98216e-07	9.2546e-06
ST8SIA2	4.41434	2.57766	1.83668	5.07876	1.03199e-06	9.54254e-06
FBP1	9.89995	11.0295	-1.1296	-5.07655	1.0424e-06	9.62858e-06
PRELP	9.8084	8.65047	1.15793	5.07434	1.05291e-06	9.70013e-06
BCL2L14	3.68294	2.04927	1.63367	5.07146	1.06675e-06	9.82247e-06
ULBP2	4.42469	3.13781	1.28689	5.06662	1.09042e-06	1.00271e-05
HMP19	1.63492	3.88033	-2.24541	-5.06649	1.09105e-06	1.00271e-05
FUT7	3.41997	2.28254	1.13743	5.0656	1.09544e-06	1.00603e-05
CYB5R2	7.69764	6.50343	1.19421	5.05918	1.12777e-06	1.03033e-05
TSPAN2	7.16159	6.0984	1.06318	5.05813	1.13314e-06	1.03415e-05
SLC27A2	6.64565	8.44676	-1.80111	-5.05572	1.14559e-06	1.04497e-05
MUC16	5.60295	3.06595	2.537	5.05531	1.1477e-06	1.0458e-05
GPRIN2	5.61621	3.60568	2.01053	5.05321	1.15868e-06	1.05527e-05
C19orf59	2.11363	0.653618	1.46001	5.05228	1.16355e-06	1.0586e-05
MAP1LC3C	2.11421	0.773121	1.34109	5.04623	1.19582e-06	1.08684e-05
LCN12	2.92989	4.36185	-1.43197	-5.04075	1.22583e-06	1.10894e-05
KLK6	4.70191	2.02591	2.676	5.02757	1.30096e-06	1.16847e-05
REPS2	9.26512	10.4019	-1.13675	-5.02479	1.31736e-06	1.18018e-05
RBP5	6.1331	4.82997	1.30312	5.02391	1.32264e-06	1.1837e-05
KLRB1	4.86349	3.42656	1.43693	5.02298	1.32814e-06	1.18801e-05
RIMS1	2.93101	4.92776	-1.99675	-5.01975	1.34763e-06	1.20421e-05
NKG7	6.32562	5.09882	1.22681	5.01957	1.34871e-06	1.20457e-05
CD3E	7.74872	6.37341	1.37531	5.01764	1.3605e-06	1.21448e-05
PTPRD	7.56249	6.26117	1.30132	5.01658	1.36703e-06	1.21907e-05
C10orf82	3.12064	5.87176	-2.75112	-5.01613	1.36977e-06	1.22027e-05
KIF26B	8.38139	7.28499	1.0964	5.01382	1.38413e-06	1.23119e-05
TREM1	5.29217	3.89471	1.39746	5.01091	1.40235e-06	1.24661e-05
PCDH7	8.8984	7.80195	1.09644	5.01083	1.40289e-06	1.24661e-05
TPPP	6.55132	7.76834	-1.21702	-5.01071	1.4036e-06	1.24661e-05
ADCY1	7.97822	9.59466	-1.61644	-5.0083	1.41894e-06	1.25769e-05
CCL26	2.15445	0.942243	1.21221	5.00806	1.42043e-06	1.25837e-05
C1QL2	0.47968	-1.01219	1.49187	5.00431	1.44463e-06	1.27723e-05
CYP26A1	4.5247	2.61106	1.91364	5.00415	1.44568e-06	1.27751e-05
ISM1	7.68415	6.58112	1.10303	5.00232	1.45756e-06	1.2847e-05
CD244	3.42509	2.41293	1.01216	5.00169	1.46175e-06	1.28653e-05
TRPM8	1.29073	-0.16534	1.45607	4.99847	1.48303e-06	1.30265e-05
SNORD116-4	2.65589	4.62406	-1.96818	-4.99138	1.53098e-06	1.33673e-05
TNFRSF9	3.82548	2.46013	1.36535	4.99122	1.53208e-06	1.33702e-05
PAX1	2.64707	0.721684	1.92538	4.99106	1.5332e-06	1.33734e-05
LANCL3	1.77945	0.660688	1.11877	4.98736	1.55884e-06	1.35768e-05
MYO1H	1.67073	0.554842	1.11589	4.98519	1.57414e-06	1.36761e-05
PTGS2	5.44435	3.91955	1.5248	4.9824	1.59389e-06	1.3824e-05
EFS	9.64785	8.29395	1.3539	4.98234	1.59432e-06	1.3824e-05
PSAT1	6.82509	5.08627	1.73882	4.98025	1.60933e-06	1.39266e-05
MEG3	5.8145	4.5277	1.2868	4.97978	1.61272e-06	1.39491e-05
PNOC	2.98773	1.42321	1.56453	4.97883	1.61966e-06	1.39953e-05
PAQR5	6.66172	7.68137	-1.01966	-4.9775	1.62932e-06	1.40718e-05
TBC1D10C	6.16872	5.05558	1.11314	4.97594	1.64071e-06	1.41493e-05
DACH1	7.62961	9.34415	-1.71454	-4.97126	1.67549e-06	1.44068e-05
CTSW	5.93152	4.54888	1.38264	4.97104	1.67711e-06	1.44136e-05
MAP4K1	6.65465	5.6055	1.04915	4.96903	1.69226e-06	1.45154e-05
MOGAT2	3.339	1.49934	1.83966	4.96758	1.70331e-06	1.46024e-05
IGF2AS	1.50896	0.214181	1.29478	4.96448	1.72708e-06	1.47635e-05
SGIP1	6.70021	5.61372	1.08649	4.96206	1.74591e-06	1.49026e-05
LAMB3	9.31172	7.92873	1.38298	4.96064	1.757e-06	1.49828e-05
NEFM	2.60381	1.1103	1.49352	4.95854	1.77356e-06	1.51086e-05
FBN1	12.6209	11.552	1.06895	4.95844	1.77434e-06	1.51086e-05
CR1L	0.335404	-0.806382	1.14179	4.95772	1.78003e-06	1.51497e-05
CD3D	6.17098	4.70668	1.4643	4.95563	1.79674e-06	1.52697e-05
SLC2A14	4.19539	3.11334	1.08205	4.9528	1.81964e-06	1.54344e-05
PSORS1C1	3.29117	1.99209	1.29908	4.95212	1.82515e-06	1.54587e-05
EGR1	11.854	10.7085	1.14543	4.95125	1.83221e-06	1.5511e-05
HEPHL1	1.44372	0.130178	1.31355	4.94856	1.85438e-06	1.56684e-05
SEMA3D	6.02073	4.60602	1.41472	4.94536	1.88107e-06	1.58863e-05
CX3CL1	9.78245	8.75691	1.02553	4.94434	1.88958e-06	1.59505e-05
SLC22A3	4.67042	3.18992	1.4805	4.94363	1.89562e-06	1.59861e-05
LILRA6	5.88487	4.87272	1.01215	4.94192	1.91011e-06	1.60851e-05
C2CD4C	3.38859	4.71189	-1.3233	-4.94127	1.91564e-06	1.61162e-05
OPRD1	-0.610657	1.0928	-1.70346	-4.93906	1.93463e-06	1.62422e-05
ADAMTS2	9.18281	7.98593	1.19688	4.92933	2.02027e-06	1.68589e-05
IGF1R	11.2801	12.4702	-1.19006	-4.92877	2.02533e-06	1.68932e-05
PAR5	3.08199	4.4172	-1.33521	-4.92272	2.08055e-06	1.72962e-05
F13A1	10.008	8.74048	1.26748	4.92214	2.08592e-06	1.73118e-05
SUSD4	7.83697	9.21793	-1.38097	-4.92166	2.09039e-06	1.73369e-05
GTSF1	1.91916	0.399453	1.5197	4.92019	2.10412e-06	1.74014e-05
MACC1	8.88865	7.63047	1.25818	4.9122	2.18011e-06	1.79705e-05
MYBPC2	0.585322	-0.732117	1.31744	4.9092	2.20942e-06	1.82035e-05
WNK4	7.04644	9.22079	-2.17436	-4.90892	2.21214e-06	1.82175e-05
VGLL1	3.35961	0.828306	2.53131	4.9085	2.21627e-06	1.82429e-05
HIST1H2AK	1.19211	2.19646	-1.00434	-4.90792	2.22197e-06	1.82727e-05
C11orf41	8.11851	7.05713	1.06138	4.90775	2.2236e-06	1.82775e-05
ZNF215	4.17815	3.12702	1.05112	4.90736	2.22748e-06	1.83008e-05
BANK1	4.79519	3.28757	1.50761	4.9007	2.29427e-06	1.87792e-05
CORIN	6.79251	5.39875	1.39375	4.89959	2.30556e-06	1.8854e-05
S100A16	11.96	10.9049	1.05514	4.89899	2.31174e-06	1.8887e-05
ANPEP	10.0678	8.66898	1.39883	4.89826	2.31918e-06	1.89389e-05
ZIC4	2.24085	0.3607	1.88015	4.89566	2.34605e-06	1.91227e-05
IL1R2	3.10575	1.60007	1.50568	4.89404	2.36295e-06	1.92336e-05
KLKP1	2.00296	0.427018	1.57595	4.89301	2.37379e-06	1.93129e-05
WISP2	8.77588	7.2322	1.54368	4.89167	2.38788e-06	1.94137e-05
SLCO5A1	2.77774	1.51292	1.26483	4.89163	2.38839e-06	1.94137e-05
SLC28A3	3.73672	1.84915	1.88757	4.88326	2.47844e-06	2.00626e-05
CXCR3	5.83016	4.5158	1.31436	4.87282	2.59551e-06	2.0921e-05
MCTP2	6.17184	4.90164	1.2702	4.87069	2.62004e-06	2.10678e-05
NCF1B	4.41315	3.40348	1.00966	4.86867	2.64346e-06	2.12118e-05
SNX32	1.34384	0.0641915	1.27965	4.86684	2.66498e-06	2.13356e-05
MAL	3.38337	1.89594	1.48743	4.86514	2.68501e-06	2.14559e-05
MARCO	4.52995	2.58464	1.94531	4.86494	2.68734e-06	2.14559e-05
GRM6	1.84346	0.773276	1.07018	4.86478	2.68923e-06	2.14612e-05
FOXP3	6.25231	5.20354	1.04877	4.85339	2.82767e-06	2.24334e-05
ZNF648	2.62375	1.22165	1.40211	4.8531	2.83139e-06	2.24488e-05
STAT4	5.59256	4.38352	1.20904	4.85279	2.83521e-06	2.24581e-05
EMX1	1.63785	3.66586	-2.028	-4.85139	2.85276e-06	2.25813e-05
LOC400759	3.79912	2.38161	1.4175	4.85063	2.8623e-06	2.26467e-05
FLNC	7.76742	6.57355	1.19387	4.84798	2.89588e-06	2.28917e-05
BHMT2	5.73938	4.53678	1.20261	4.84492	2.93519e-06	2.31503e-05
CD69	6.49162	5.346	1.14561	4.8415	2.97963e-06	2.3467e-05
TRIM36	6.42081	7.80776	-1.38695	-4.84136	2.98142e-06	2.3467e-05
DPF3	2.99196	1.85745	1.1345	4.83952	3.00562e-06	2.36313e-05
LEPREL2	9.6677	8.66308	1.00462	4.83759	3.03134e-06	2.38016e-05
C10orf41	4.57494	3.38209	1.19285	4.83632	3.04821e-06	2.39126e-05
LTF	11.3657	8.84345	2.52229	4.83165	3.11144e-06	2.43108e-05
CDH3	9.67805	8.31934	1.35871	4.8299	3.13534e-06	2.44758e-05
TMEM45A	9.04804	7.99508	1.05296	4.82979	3.13696e-06	2.44775e-05
C21orf34	4.49087	3.35129	1.13958	4.82897	3.14824e-06	2.45328e-05
SIRPG	4.72553	3.26377	1.46176	4.82723	3.17235e-06	2.46878e-05
AICDA	0.131622	-0.992409	1.12403	4.82263	3.23699e-06	2.51462e-05
PTGFR	5.11715	3.63569	1.48146	4.82039	3.26905e-06	2.5366e-05
PLA2G4F	5.22895	6.6583	-1.42935	-4.82024	3.27108e-06	2.5366e-05
PAEP	0.91615	-0.600974	1.51712	4.8198	3.27738e-06	2.54037e-05
SLC26A9	1.27881	-0.146711	1.42552	4.81486	3.3492e-06	2.58798e-05
HIST1H2BL	0.38989	1.54597	-1.15608	-4.8121	3.38985e-06	2.61598e-05
OXCT2	2.0802	1.07359	1.00661	4.81153	3.39838e-06	2.62027e-05
DNAJC6	5.86608	7.13839	-1.27231	-4.81125	3.40257e-06	2.62234e-05
INPP5J	8.1974	9.47373	-1.27634	-4.80852	3.44346e-06	2.64804e-05
COL12A1	13.618	12.5597	1.05831	4.80826	3.44735e-06	2.64987e-05
CD52	8.14864	7.09411	1.05454	4.80768	3.45619e-06	2.65433e-05
CHI3L1	9.45525	7.67377	1.78148	4.80658	3.47275e-06	2.66472e-05
COL2A1	3.93882	6.82866	-2.88984	-4.80626	3.47767e-06	2.66589e-05
SLC1A7	3.65856	2.4989	1.15966	4.80508	3.49571e-06	2.67648e-05
CD2	7.75072	6.50072	1.25	4.80048	3.56675e-06	2.72256e-05
CNGA1	3.39736	1.97531	1.42206	4.79643	3.63043e-06	2.76395e-05
HCN2	3.44554	5.05509	-1.60955	-4.79438	3.66304e-06	2.78515e-05
SNCAIP	5.94919	4.92791	1.02127	4.79409	3.66773e-06	2.78723e-05
PEX5L	1.83298	3.68113	-1.84814	-4.79206	3.70036e-06	2.80744e-05
SLC16A6	7.16108	8.66213	-1.50105	-4.78978	3.73733e-06	2.83059e-05
SIT1	4.90592	3.57632	1.3296	4.7885	3.75835e-06	2.8435e-05
MPP2	7.02889	8.16258	-1.13369	-4.78844	3.75923e-06	2.8435e-05
SLC8A2	2.03611	4.06263	-2.02652	-4.77941	3.91029e-06	2.9438e-05
HTR2A	1.57143	0.324299	1.24713	4.77761	3.94112e-06	2.96573e-05
POSTN	14.4333	13.3096	1.1237	4.77663	3.958e-06	2.97715e-05
MLPH	11.3872	12.7214	-1.3342	-4.77575	3.97314e-06	2.98726e-05
ULBP1	4.53015	2.99401	1.53614	4.77555	3.97657e-06	2.98856e-05
CYTIP	7.52895	6.52566	1.00329	4.77498	3.98648e-06	2.99473e-05
VIL1	-0.863695	0.749134	-1.61283	-4.77307	4.01987e-06	3.01852e-05
GZMA	6.39078	5.18945	1.20133	4.77248	4.03017e-06	3.02495e-05
DNALI1	8.35286	9.87378	-1.52092	-4.77076	4.06041e-06	3.04115e-05
TMEM200C	3.35261	2.1388	1.21381	4.76981	4.07734e-06	3.05122e-05
SPTBN4	5.17045	6.43596	-1.26551	-4.76843	4.10177e-06	3.06427e-05
GPC6	8.25626	7.03107	1.22519	4.76785	4.11213e-06	3.0694e-05
GNLY	5.50884	4.14056	1.36828	4.76627	4.14049e-06	3.08794e-05
KPNA7	1.67469	0.227351	1.44734	4.76367	4.1876e-06	3.11777e-05
RHBG	2.24376	3.82586	-1.5821	-4.76266	4.20613e-06	3.12891e-05
LOC100188949	2.5429	1.4063	1.1366	4.76254	4.20827e-06	3.12918e-05
CD96	6.66377	5.41663	1.24715	4.76239	4.21095e-06	3.12984e-05
SCRT1	-0.324431	1.44944	-1.77388	-4.76094	4.23771e-06	3.14707e-05
PTPRCAP	6.94077	5.78077	1.15999	4.75948	4.26466e-06	3.16357e-05
GRP	6.13318	4.23689	1.89629	4.75817	4.28904e-06	3.17845e-05
ACADSB	10.3449	11.3464	-1.00143	-4.75593	4.33087e-06	3.20279e-05
AMICA1	6.91984	5.90181	1.01803	4.75593	4.33101e-06	3.20279e-05
NXPH3	6.80932	8.02702	-1.21769	-4.7521	4.40361e-06	3.2469e-05
ZIC1	3.449	1.13188	2.31712	4.74253	4.59018e-06	3.36723e-05
MMP7	9.14709	7.25142	1.89567	4.74053	4.63024e-06	3.39119e-05
SEZ6	-0.548176	1.90009	-2.44826	-4.73993	4.64238e-06	3.39725e-05
SCT	2.68926	1.17102	1.51824	4.73848	4.67162e-06	3.41579e-05
HOXD11	1.63683	0.433664	1.20316	4.73733	4.69499e-06	3.43145e-05
VTN	1.94293	3.706	-1.76308	-4.73682	4.70535e-06	3.43616e-05
SPOCD1	6.28419	5.00801	1.27619	4.7351	4.74054e-06	3.45754e-05
KIF12	7.29496	8.91813	-1.62318	-4.73307	4.78234e-06	3.47935e-05
SSPO	4.13614	5.40816	-1.27201	-4.73131	4.8188e-06	3.49573e-05
RAMP1	6.90471	8.21214	-1.30743	-4.73016	4.84291e-06	3.5093e-05
VEPH1	5.45365	3.97349	1.48016	4.73013	4.84351e-06	3.5093e-05
FAM3D	2.6479	0.818897	1.82901	4.72986	4.8493e-06	3.51059e-05
GREM1	9.92339	8.57102	1.35237	4.72855	4.87676e-06	3.5261e-05
H19	11.4709	10.4104	1.06053	4.72798	4.88885e-06	3.53193e-05
LOC146336	-1.11005	0.667446	-1.77749	-4.72664	4.91727e-06	3.54808e-05
TRPV6	6.3142	4.28651	2.02769	4.72345	4.98559e-06	3.58999e-05
SOX11	6.62031	4.91203	1.70829	4.72202	5.01654e-06	3.60773e-05
SPIB	3.81289	2.28211	1.53078	4.71747	5.11611e-06	3.67192e-05
C2CD4B	3.81218	2.5333	1.27888	4.71636	5.14074e-06	3.68658e-05
CARD9	5.63	4.59828	1.03172	4.716	5.14875e-06	3.69081e-05
MOXD1	7.65665	6.63575	1.0209	4.71498	5.17145e-06	3.70557e-05
GZMB	5.01386	3.51371	1.50016	4.71392	5.1951e-06	3.72099e-05
FN1	16.6538	15.6256	1.02813	4.71006	5.28254e-06	3.77746e-05
CRYM	3.56081	1.54993	2.01087	4.69974	5.52282e-06	3.93484e-05
EPYC	5.19295	2.99946	2.1935	4.69959	5.52636e-06	3.93576e-05
LRRC16B	3.22748	4.67892	-1.45143	-4.69802	5.56384e-06	3.95924e-05
psiTPTE22	6.81709	5.22513	1.59196	4.69388	5.66395e-06	4.02558e-05
CCR2	6.08102	4.90692	1.1741	4.69352	5.67277e-06	4.03022e-05
NBLA00301	3.4006	2.35615	1.04444	4.69248	5.69811e-06	4.04494e-05
DLGAP3	2.60344	4.10888	-1.50544	-4.69213	5.70673e-06	4.04942e-05
S100A1	8.47166	6.79603	1.67563	4.68701	5.83401e-06	4.12805e-05
C10orf90	1.75451	0.266111	1.4884	4.68634	5.85071e-06	4.13819e-05
LRP2	7.96124	10.5062	-2.54493	-4.68299	5.93575e-06	4.19159e-05
EMX2OS	5.05829	3.97272	1.08557	4.68257	5.9463e-06	4.19602e-05
FCRLA	3.86342	2.38789	1.47553	4.67806	6.06266e-06	4.26746e-05
ACTBL2	1.21451	-0.0949248	1.30944	4.6753	6.13507e-06	4.31151e-05
WNT3	4.27066	5.39166	-1.121	-4.67346	6.1835e-06	4.34381e-05
C1orf59	8.27909	7.20481	1.07428	4.67289	6.19872e-06	4.35275e-05
GPR171	4.2326	3.03777	1.19483	4.67007	6.27437e-06	4.39531e-05
CXCL1	3.24673	1.57854	1.66818	4.66627	6.37744e-06	4.45861e-05
DUOXA2	0.647966	-0.526265	1.17423	4.66436	6.42987e-06	4.49348e-05
RSPO3	5.78933	4.73626	1.05307	4.66117	6.51817e-06	4.55156e-05
COL11A1	11.6952	9.77581	1.91937	4.65977	6.55743e-06	4.57715e-05
SNORD116-28	3.5722	4.77652	-1.20432	-4.64883	6.87174e-06	4.78133e-05
CPA4	5.36191	3.68788	1.67404	4.64796	6.89736e-06	4.79535e-05
TOX3	7.38056	9.03416	-1.6536	-4.64464	6.99618e-06	4.85251e-05
FXYD2	1.09732	0.0404709	1.05685	4.64041	7.12357e-06	4.92918e-05
LCN2	5.65834	3.41302	2.24532	4.63909	7.16393e-06	4.95231e-05
EFNA3	8.59379	7.56803	1.02576	4.63142	7.40226e-06	5.07993e-05
TICAM2	7.04343	6.03637	1.00706	4.63039	7.43478e-06	5.10026e-05
GABRE	5.62411	4.19216	1.43195	4.61893	7.80694e-06	5.32639e-05
OLFM1	7.84636	9.08613	-1.23977	-4.61876	7.8126e-06	5.32818e-05
NCF1C	4.75936	3.62174	1.13763	4.61578	7.91223e-06	5.39193e-05
PITX2	3.89408	2.66789	1.22619	4.61531	7.92817e-06	5.3982e-05
FMO2	7.77898	6.43611	1.34287	4.61123	8.06704e-06	5.48421e-05
ERP27	7.96511	6.6351	1.33	4.6104	8.09555e-06	5.49764e-05
GATA4	-0.097721	2.3137	-2.41143	-4.60468	8.29486e-06	5.61777e-05
HTR7P1	6.86442	7.92987	-1.06544	-4.60446	8.30253e-06	5.61974e-05
MGC14436	1.12188	2.51438	-1.39251	-4.60441	8.30419e-06	5.61974e-05
HLA-DRB5	10.2339	9.02878	1.20508	4.60037	8.44814e-06	5.69738e-05
ACADL	2.47859	0.641764	1.83683	4.59728	8.55962e-06	5.76149e-05
TNFRSF13B	1.97717	0.52066	1.45651	4.59446	8.66242e-06	5.82397e-05
MRPS30	9.54296	10.5691	-1.02618	-4.59256	8.73258e-06	5.86216e-05
SLIT1	2.73217	4.71398	-1.98181	-4.58889	8.86953e-06	5.94425e-05
CLEC4E	4.22208	2.91585	1.30623	4.58771	8.91415e-06	5.96578e-05
TREML2	2.11963	0.948357	1.17127	4.58505	9.01526e-06	6.03115e-05
ZAP70	5.65974	4.42438	1.23536	4.58109	9.16738e-06	6.12824e-05
SRMS	4.03814	5.34699	-1.30885	-4.57835	9.27436e-06	6.18796e-05
LOC84856	4.0123	2.62743	1.38487	4.57632	9.3547e-06	6.23473e-05
CCDC147	2.81007	1.8051	1.00497	4.5763	9.35511e-06	6.23473e-05
SBSN	1.98247	0.027747	1.95472	4.56874	9.65919e-06	6.40574e-05
EPHX3	3.29434	2.21737	1.07697	4.56556	9.78985e-06	6.47526e-05
ANK1	4.13698	6.0953	-1.95833	-4.56381	9.86221e-06	6.51329e-05
COL10A1	11.439	10.0217	1.41731	4.5589	1.0069e-05	6.62741e-05
FCRL6	3.6502	2.54142	1.10877	4.55658	1.01682e-05	6.68514e-05
SIX3	2.48196	0.53033	1.95163	4.55623	1.01831e-05	6.69248e-05
MYRIP	5.3474	6.62853	-1.28113	-4.5546	1.02531e-05	6.73591e-05
AK7	3.73201	4.82933	-1.09732	-4.55232	1.03522e-05	6.79089e-05
APC2	2.63357	3.83774	-1.20417	-4.55214	1.03602e-05	6.79359e-05
PCBP3	4.35784	2.87511	1.48273	4.55116	1.04032e-05	6.81411e-05
LTB	6.35084	4.91721	1.43363	4.54882	1.0506e-05	6.86867e-05
HIST1H2BC	6.3737	7.4781	-1.1044	-4.5485	1.05201e-05	6.87273e-05
GZMM	3.83317	2.53113	1.30203	4.54415	1.07147e-05	6.97649e-05
SYCP2	8.31908	9.40308	-1.08401	-4.54286	1.07729e-05	7.01175e-05
GRAP2	5.19744	4.15234	1.04511	4.54154	1.08329e-05	7.04093e-05
ATP2A3	10.0561	11.1509	-1.09483	-4.53069	1.13385e-05	7.31886e-05
SVOPL	2.87217	1.25652	1.61565	4.52827	1.14544e-05	7.38411e-05
HAS2	6.19322	5.16769	1.02553	4.52675	1.15281e-05	7.42614e-05
HECW1	2.81156	1.59699	1.21458	4.52528	1.15993e-05	7.46378e-05
GRIA1	0.942348	2.92322	-1.98088	-4.5248	1.16228e-05	7.47345e-05
KLK1	2.37875	0.810668	1.56808	4.52172	1.1774e-05	7.5513e-05
LTA	3.68587	2.50713	1.17874	4.51442	1.214e-05	7.74917e-05
CYP39A1	4.97406	3.54362	1.43044	4.51313	1.22054e-05	7.78526e-05
GTF2A1L	1.03864	-0.371894	1.41054	4.51248	1.22388e-05	7.80373e-05
SLC1A1	8.80329	7.23669	1.5666	4.51185	1.22709e-05	7.82139e-05
CLCA2	5.8468	3.42448	2.42232	4.51112	1.23085e-05	7.83965e-05
C6orf141	5.46719	7.04367	-1.57648	-4.51063	1.23339e-05	7.85298e-05
CNGB3	-1.31401	-0.113584	-1.20043	-4.50865	1.24369e-05	7.90706e-05
IL8	5.99459	4.51662	1.47797	4.50845	1.24472e-05	7.90784e-05
CXCL2	4.1951	2.79923	1.39587	4.50701	1.25223e-05	7.94985e-05
KCNK5	7.09648	5.89362	1.20286	4.50462	1.26483e-05	8.01818e-05
NAPSB	7.34823	6.28103	1.06721	4.50322	1.27227e-05	8.05666e-05
PLA2G2A	5.40848	3.27941	2.12907	4.50268	1.27514e-05	8.07188e-05
ITGB6	10.0093	8.55708	1.45221	4.50189	1.27934e-05	8.09557e-05
IL18RAP	2.86029	1.73804	1.12225	4.50058	1.28637e-05	8.13196e-05
CD247	6.00052	4.92858	1.07194	4.49762	1.30239e-05	8.22661e-05
CD19	2.63079	0.804016	1.82678	4.49724	1.3045e-05	8.23398e-05
DUOX2	3.01339	1.90956	1.10383	4.49708	1.30536e-05	8.23644e-05
LRTM2	1.70998	3.91134	-2.20136	-4.49543	1.31436e-05	8.28431e-05
MT1M	4.62977	3.49032	1.13945	4.49333	1.32595e-05	8.33935e-05
PSORS1C2	1.10833	-0.312009	1.42034	4.48899	1.3502e-05	8.47367e-05
ZBP1	5.11764	3.87265	1.24498	4.47696	1.41969e-05	8.85275e-05
ROR1	5.52099	4.48075	1.04024	4.4732	1.44205e-05	8.97302e-05
SFTA1P	1.91663	0.793238	1.12339	4.47233	1.44732e-05	8.99944e-05
KRT81	6.52762	4.57663	1.95099	4.47184	1.45024e-05	9.01443e-05
GBP5	8.15404	6.92862	1.22543	4.47052	1.45826e-05	9.06102e-05
COMP	11.1922	9.70652	1.48571	4.46862	1.4698e-05	9.11662e-05
MYOG	-1.26409	-0.0988315	-1.16526	-4.46837	1.47138e-05	9.11672e-05
SPOCK1	9.89159	8.81798	1.07361	4.46707	1.47931e-05	9.14795e-05
ASB2	4.52702	3.48026	1.04676	4.46498	1.49223e-05	9.20849e-05
ITIH5L	5.41232	6.90697	-1.49465	-4.46311	1.50387e-05	9.26244e-05
KRT86	4.69373	3.25809	1.43564	4.46231	1.50891e-05	9.29023e-05
FSIP1	6.2655	8.00852	-1.74302	-4.46222	1.50949e-05	9.29048e-05
BAGE2	1.24628	2.42062	-1.17435	-4.46129	1.51535e-05	9.3233e-05
FCHO1	6.14802	5.10531	1.04271	4.46019	1.52228e-05	9.36122e-05
C19orf77	1.39052	0.308051	1.08247	4.456	1.54896e-05	9.5134e-05
TMPRSS13	8.63103	7.57408	1.05694	4.45328	1.56655e-05	9.59791e-05
CACNA1H	7.45403	9.02423	-1.5702	-4.44917	1.59355e-05	9.73277e-05
PADI2	9.56911	8.33576	1.23335	4.44765	1.60362e-05	9.78406e-05
SAMD3	4.45609	3.37315	1.08294	4.44457	1.62423e-05	9.90288e-05
LRRN4CL	5.13834	4.06454	1.0738	4.44158	1.64443e-05	0.000100098
MMP9	10.6287	9.28613	1.34261	4.44126	1.64665e-05	0.000100187
NUDT8	6.14287	5.06723	1.07563	4.44051	1.65175e-05	0.000100462
CA6	-0.483547	-1.73559	1.25205	4.43746	1.67275e-05	0.000101599
ATP6V0D2	4.68236	3.35563	1.32673	4.43652	1.67931e-05	0.000101962
ENTPD3	6.21611	4.9696	1.24651	4.43583	1.6841e-05	0.0001022
F3	8.69623	7.61203	1.0842	4.4357	1.68498e-05	0.0001022
MAG	2.21388	3.85473	-1.64085	-4.43517	1.68869e-05	0.000102284
HAS1	2.87092	1.39854	1.47238	4.43433	1.69456e-05	0.000102533
CHL1	6.53267	5.14868	1.38398	4.43131	1.71589e-05	0.000103645
CP	8.035	5.61078	2.42422	4.42774	1.74143e-05	0.000104898
TOX	5.32241	4.19411	1.12831	4.42653	1.7501e-05	0.000105312
PCYT1B	3.66472	2.46049	1.20423	4.42585	1.75505e-05	0.000105538
PRR15	8.31151	9.53066	-1.21915	-4.42547	1.75779e-05	0.000105644
FAM198A	7.78656	6.59256	1.194	4.4249	1.76198e-05	0.000105845
HMCN1	9.45638	8.42024	1.03614	4.42468	1.76355e-05	0.000105904
C11orf53	1.85461	0.600401	1.25421	4.42028	1.7959e-05	0.000107481
PPM1E	4.29277	5.72604	-1.43327	-4.42003	1.79776e-05	0.000107553
LOC100190938	5.38931	6.5626	-1.17329	-4.41601	1.82784e-05	0.000109166
AKR1E2	4.1239	2.85178	1.27212	4.4141	1.84232e-05	0.000109956
AIM2	4.26983	2.98444	1.28539	4.41284	1.85189e-05	0.000110415
GDAP1L1	0.0396744	1.28858	-1.2489	-4.41011	1.87287e-05	0.000111438
MFAP4	9.5447	8.25738	1.28732	4.40761	1.8923e-05	0.000112289
IQCA1	6.16477	4.89736	1.2674	4.40627	1.90273e-05	0.000112788
WDR65	2.67376	3.85692	-1.18315	-4.40371	1.92291e-05	0.000113843
CHGA	-0.0624	2.89543	-2.95783	-4.40188	1.93749e-05	0.000114623
SYT13	6.75314	9.23797	-2.48483	-4.40047	1.94871e-05	0.000115208
HMGCLL1	2.81659	4.61772	-1.80113	-4.40019	1.95099e-05	0.000115253
IL6ST	10.2501	11.4709	-1.22078	-4.39797	1.96886e-05	0.000116125
AKR7A3	7.45842	9.15755	-1.69913	-4.3961	1.98411e-05	0.000116891
DLGAP1	3.30397	5.19574	-1.89177	-4.39586	1.98605e-05	0.000116943
CD27	6.53964	5.35557	1.18407	4.39423	1.99943e-05	0.000117614
SOX8	4.23312	3.08977	1.14335	4.39422	1.99947e-05	0.000117614
COL6A6	4.41187	3.06741	1.34446	4.39406	2.00083e-05	0.000117655
C1orf111	0.163686	1.49672	-1.33303	-4.38942	2.03936e-05	0.000119665
UPF0639	2.92222	4.72801	-1.80579	-4.38882	2.04438e-05	0.000119855
ENTHD1	2.10321	0.916872	1.18634	4.38736	2.05662e-05	0.000120532
PHGDH	9.97799	8.82054	1.15745	4.38673	2.06197e-05	0.000120739
RASGRF1	5.22355	3.77302	1.45053	4.3861	2.06737e-05	0.00012096
SVOP	-1.21363	0.647304	-1.86094	-4.38236	2.09936e-05	0.000122668
AKR7L	4.57848	5.58715	-1.00867	-4.38136	2.10794e-05	0.000123128
FFAR2	4.39633	5.74133	-1.34501	-4.38102	2.11092e-05	0.000123214
ENTPD8	3.84628	5.41554	-1.56926	-4.3795	2.12409e-05	0.000123712
GZMH	4.60511	3.39743	1.20768	4.37627	2.15246e-05	0.000125086
LRRC31	4.06665	1.6807	2.38596	4.37622	2.15286e-05	0.000125086
BTBD11	6.24051	5.21276	1.02775	4.37578	2.15679e-05	0.000125272
VPREB3	2.93253	1.75096	1.18158	4.37175	2.19263e-05	0.00012727
SLC34A3	1.70777	2.76905	-1.06128	-4.37054	2.20359e-05	0.000127779
KCNN1	2.27783	1.23464	1.04319	4.36889	2.21855e-05	0.000128561
ADAM33	5.67771	4.44429	1.23342	4.36436	2.25999e-05	0.000130704
CA12	11.7222	13.1265	-1.40425	-4.36369	2.26623e-05	0.000130983
GCNT2	8.29096	7.13785	1.15311	4.3571	2.32811e-05	0.000133893
G0S2	7.07885	5.79001	1.28884	4.35497	2.34853e-05	0.000134979
GHRH	0.32219	-1.27163	1.59382	4.3546	2.35202e-05	0.000135135
ACTG2	8.25096	6.84684	1.40412	4.35171	2.37997e-05	0.000136383
BRDT	-0.117136	1.70406	-1.8212	-4.35109	2.38604e-05	0.000136642
KLK5	5.60224	3.15028	2.45196	4.34852	2.41124e-05	0.00013786
NXPH4	5.82934	4.52986	1.29948	4.34499	2.44614e-05	0.000139551
RAB39B	5.08595	6.48088	-1.39493	-4.34357	2.46034e-05	0.000139938
FCER2	1.48187	-0.155622	1.63749	4.33855	2.51127e-05	0.000142557
GFRA1	10.283	12.3828	-2.09977	-4.33735	2.52354e-05	0.000143115
SALL1	4.97814	3.69526	1.28288	4.33358	2.56266e-05	0.000144958
MIA	4.69429	2.62829	2.066	4.33181	2.5811e-05	0.000145767
UBASH3A	4.22124	2.95406	1.26718	4.33001	2.60013e-05	0.000146558
SLC28A2	-1.73397	-0.622104	-1.11187	-4.32944	2.60619e-05	0.000146853
COL29A1	0.647609	-0.558634	1.20624	4.32108	2.6963e-05	0.000151298
TGM5	2.25505	0.769437	1.48561	4.31818	2.72818e-05	0.000152745
SLAMF6	6.11405	4.95999	1.15406	4.31751	2.73567e-05	0.000153115
ICAM5	2.17726	0.933929	1.24333	4.31464	2.76768e-05	0.000154562
MSL3L2	6.04383	4.75385	1.28998	4.31113	2.80746e-05	0.000156634
CCL17	2.92045	1.52353	1.39692	4.31049	2.81473e-05	0.000156939
PDE4B	9.44502	8.38434	1.06068	4.30746	2.84952e-05	0.000158716
ZNF683	4.80738	3.52015	1.28722	4.3055	2.87231e-05	0.000159744
HS3ST5	-0.243264	1.4928	-1.73606	-4.30347	2.89604e-05	0.000160911
SPSB4	3.88883	2.68839	1.20044	4.30255	2.90682e-05	0.000161356
C8orf47	1.96903	0.339803	1.62923	4.3022	2.91088e-05	0.00016153
ITGB4	11.1712	10.1459	1.02534	4.29953	2.94261e-05	0.000163033
GPR26	1.08915	3.61091	-2.52176	-4.29741	2.96796e-05	0.000164075
ANGPTL1	5.34859	4.27758	1.071	4.29496	2.99753e-05	0.000165501
C3orf24	-0.0622006	-1.10562	1.04341	4.29039	3.05347e-05	0.00016843
KCNA1	2.62616	1.36971	1.25645	4.28918	3.0684e-05	0.00016899
HOXA6	2.09908	1.0016	1.09748	4.28686	3.09732e-05	0.000170314
FGF5	1.19389	-0.140748	1.33464	4.2834	3.14088e-05	0.000172223
FAM135B	2.5375	4.4703	-1.9328	-4.28116	3.1695e-05	0.000173467
C6orf127	2.57296	0.934044	1.63892	4.28083	3.17361e-05	0.000173584
ELFN2	2.37369	4.21118	-1.83748	-4.28075	3.1747e-05	0.000173589
FPR2	2.14756	0.941055	1.20651	4.2759	3.23748e-05	0.00017644
CT62	3.96723	5.4675	-1.50026	-4.27586	3.2379e-05	0.00017644
PBX4	3.49947	2.4698	1.02967	4.27032	3.3111e-05	0.000179861
GALNT12	5.72304	4.71831	1.00473	4.26918	3.32629e-05	0.000180583
VGF	2.06078	3.78474	-1.72396	-4.2685	3.33539e-05	0.000181021
L3MBTL4	5.37935	4.35653	1.02282	4.26787	3.34397e-05	0.000181431
CD79A	6.33492	4.76764	1.56729	4.26617	3.36686e-05	0.000182541
ALDH1A2	4.74248	3.60567	1.13681	4.26156	3.43e-05	0.000185467
ASB15	-1.12981	0.025466	-1.15528	-4.25782	3.48192e-05	0.000187696
GAL	3.6657	1.99261	1.6731	4.25114	3.57667e-05	0.000192037
ADRA2C	4.78419	6.13255	-1.34836	-4.24898	3.60792e-05	0.000193418
DRD4	2.90067	1.80427	1.0964	4.24383	3.68324e-05	0.000196956
ESYT3	3.59446	2.17278	1.42168	4.24369	3.68532e-05	0.000196966
COL8A1	9.47082	8.44613	1.02469	4.242	3.71039e-05	0.000198185
GAD1	3.00223	1.24928	1.75295	4.24188	3.71205e-05	0.000198213
SORCS2	7.54564	6.36039	1.18525	4.24075	3.72895e-05	0.000198913
GATSL2	-0.752025	0.656713	-1.40874	-4.2401	3.73864e-05	0.000199269
IRX1	5.93815	4.4109	1.52725	4.23954	3.74708e-05	0.000199537
LILRA3	1.51389	0.360613	1.15328	4.2392	3.75227e-05	0.000199692
SLC5A1	6.15947	4.15373	2.00573	4.23793	3.77142e-05	0.000200468
AK5	6.92757	5.41953	1.50804	4.23128	3.87312e-05	0.000205252
CSMD2	5.28406	4.22949	1.05457	4.23057	3.88427e-05	0.000205781
CXCR5	3.90912	2.66404	1.24508	4.23043	3.88634e-05	0.000205828
MCF2L2	2.30545	1.24467	1.06078	4.22796	3.92495e-05	0.000207622
SLC4A10	0.930541	2.84981	-1.91927	-4.22772	3.92875e-05	0.00020776
BICC1	6.97873	5.85036	1.12837	4.22731	3.93526e-05	0.000208033
CXCL10	9.02964	7.83711	1.19253	4.22112	4.03375e-05	0.000212572
ACE2	1.93999	0.389352	1.55064	4.2201	4.05025e-05	0.000213094
PAH	1.6534	3.76602	-2.11262	-4.21822	4.08076e-05	0.000214377
HAS2AS	1.75321	0.740371	1.01284	4.21122	4.19645e-05	0.000219601
ARNT2	9.4851	10.5047	-1.01963	-4.21122	4.19647e-05	0.000219601
CCR3	1.44067	0.358699	1.08197	4.20999	4.21713e-05	0.00022055
CHRM1	4.20399	2.53967	1.66432	4.2085	4.24232e-05	0.00022167
MESP2	4.42863	3.14247	1.28616	4.20689	4.26951e-05	0.000223024
C20orf195	2.01104	3.04361	-1.03257	-4.20553	4.29278e-05	0.000224106
HLA-DQB2	6.90153	5.70736	1.19418	4.20541	4.29491e-05	0.000224151
RIMS2	2.70476	4.83178	-2.12702	-4.20451	4.31029e-05	0.000224886
LOC642587	6.54966	4.65156	1.8981	4.20349	4.32776e-05	0.000225663
SERPINB2	2.71618	0.898385	1.81779	4.20164	4.35978e-05	0.000227103
CILP	11.1508	9.83594	1.31488	4.2016	4.36054e-05	0.000227103
WNT4	6.19504	7.44932	-1.25429	-4.20081	4.37429e-05	0.000227684
CD207	4.66473	3.24147	1.42326	4.19724	4.43683e-05	0.00023046
CCL8	5.90558	4.78015	1.12543	4.19621	4.45509e-05	0.000231272
S100A2	5.90893	4.12509	1.78384	4.19562	4.46555e-05	0.000231746
C4orf31	5.46982	4.25392	1.21589	4.19209	4.52879e-05	0.000234196
SLC4A11	6.44621	5.34982	1.09639	4.18856	4.59266e-05	0.000236871
ITK	5.98864	4.83395	1.15469	4.18515	4.65533e-05	0.000239892
ANKRD35	5.53619	4.5145	1.02168	4.18419	4.6731e-05	0.000240595
MYBPC1	4.73277	2.27226	2.46051	4.18243	4.70599e-05	0.000242118
TFF3	9.2622	11.3422	-2.07998	-4.18137	4.72582e-05	0.000243024
IGF2	10.9399	9.91016	1.02969	4.17953	4.76049e-05	0.000244449
SNORD116-20	1.65025	2.72272	-1.07247	-4.17832	4.78342e-05	0.000245554
SCN2B	3.60455	2.2172	1.38735	4.17793	4.79068e-05	0.000245783
LAIR2	0.806395	-0.306616	1.11301	4.17461	4.8543e-05	0.000248393
TUBAL3	3.1536	4.35993	-1.20634	-4.17116	4.92119e-05	0.00025145
RIMKLA	5.81561	7.00227	-1.18667	-4.17087	4.92685e-05	0.000251665
LOC148696	1.3322	2.43144	-1.09923	-4.16927	4.95801e-05	0.000252933
CR1	4.60103	3.40081	1.20022	4.1689	4.96541e-05	0.000253193
LYPD6	6.9086	8.13796	-1.22936	-4.16807	4.98173e-05	0.000253877
GZMK	6.31912	5.07452	1.2446	4.16294	5.08387e-05	0.000258246
PKNOX2	3.56083	2.29091	1.26992	4.16281	5.08656e-05	0.000258246
CTLA4	4.59148	3.42556	1.16592	4.16143	5.11429e-05	0.000259397
KIAA1199	8.52907	7.30304	1.22603	4.16139	5.11518e-05	0.000259397
RNF165	4.73113	5.77981	-1.04868	-4.15813	5.18151e-05	0.000262306
CD8B	5.4075	4.22169	1.18581	4.15665	5.21197e-05	0.000263771
KCNK3	4.31114	6.03511	-1.72397	-4.15516	5.24267e-05	0.000265096
SLAMF9	2.74523	1.53669	1.20855	4.15229	5.30253e-05	0.000267773
KCNQ5	5.42878	4.09759	1.33119	4.15219	5.30466e-05	0.000267773
INHA	3.07228	4.32089	-1.24861	-4.15005	5.34974e-05	0.000269732
RGN	4.13397	2.90188	1.23209	4.14846	5.38335e-05	0.000270959
HK3	5.74438	4.70938	1.035	4.14766	5.40028e-05	0.000271734
MYPN	0.24579	-0.983444	1.22923	4.1475	5.40382e-05	0.000271834
AMDHD1	2.89054	4.19316	-1.30262	-4.14217	5.51847e-05	0.000277203
FAM46B	7.98962	6.82785	1.16177	4.14195	5.52343e-05	0.000277373
WNT9A	3.89147	4.89317	-1.0017	-4.12521	5.89955e-05	0.000294323
ZNF385D	4.81468	3.69085	1.12383	4.12358	5.9376e-05	0.000295801
GRIK3	6.78652	8.35269	-1.56617	-4.11821	6.06405e-05	0.000301244
FCRLB	4.54774	5.98297	-1.43524	-4.11481	6.14561e-05	0.000304177
GREB1	9.58968	10.803	-1.21333	-4.11399	6.16542e-05	0.000304985
SH2D1A	5.19085	3.98169	1.20916	4.1098	6.26751e-05	0.000309179
NTNG1	3.02967	1.28029	1.74938	4.10979	6.26784e-05	0.000309179
FGB	1.40885	-0.624258	2.0331	4.10934	6.27891e-05	0.000309638
HILS1	0.303732	-0.757412	1.06114	4.10664	6.34566e-05	0.000312315
SLC19A3	5.22463	3.48662	1.73801	4.10534	6.37803e-05	0.000313556
VWA5B2	2.0249	3.47917	-1.45427	-4.10191	6.46432e-05	0.000317354
S100P	8.5943	6.72949	1.86481	4.10175	6.46829e-05	0.00031746
NDST4	-1.18946	0.407653	-1.59712	-4.09895	6.53969e-05	0.000320427
CDH15	1.89564	0.797879	1.09776	4.09511	6.63869e-05	0.000324824
PYHIN1	4.33599	3.17116	1.16483	4.09376	6.67392e-05	0.000326184
LY9	4.8692	3.70162	1.16757	4.09079	6.75184e-05	0.000329441
OGN	8.0242	6.50098	1.52322	4.0897	6.78044e-05	0.000330653
HMGA2	2.81975	1.63975	1.18	4.08851	6.81206e-05	0.000331971
ABCA6	6.30454	5.29336	1.01118	4.08709	6.85012e-05	0.000333494
EFCAB1	2.85855	1.60003	1.25852	4.08697	6.85333e-05	0.000333558
KLK7	4.27061	2.09614	2.17446	4.08118	7.00999e-05	0.000340521
FAM196A	4.61809	6.55993	-1.94183	-4.08102	7.01417e-05	0.00034063
OSR1	5.53455	4.18494	1.34961	4.07488	7.18407e-05	0.000347917
PRMT8	-0.393438	0.998938	-1.39238	-4.07382	7.21388e-05	0.000349169
FGFR3	7.32775	8.74439	-1.41664	-4.07209	7.2627e-05	0.000351338
FCRL4	0.760638	-0.294306	1.05494	4.06405	7.49351e-05	0.000360823
C19orf30	-1.6364	-0.116371	-1.52003	-4.06274	7.53175e-05	0.000362553
ANKRD1	2.19009	0.718358	1.47173	4.06192	7.55594e-05	0.000363518
PLAC9	5.82202	4.75328	1.06873	4.05759	7.68412e-05	0.000368876
C8orf80	3.09121	1.92002	1.1712	4.05615	7.72727e-05	0.000370845
LOC157381	0.65805	-0.540728	1.19878	4.05592	7.73403e-05	0.000371063
S100A7	3.46334	0.700756	2.76258	4.04998	7.91442e-05	0.000378481
IRF4	6.02158	4.7972	1.22439	4.04841	7.96282e-05	0.000380588
KLF17	1.36352	0.168302	1.19521	4.04648	8.02251e-05	0.000382472
SPATA22	0.169396	-0.869563	1.03896	4.04644	8.02379e-05	0.000382472
KSR2	5.15991	6.21819	-1.05828	-4.04593	8.03973e-05	0.000383046
CCDC74B	6.32746	7.36428	-1.03682	-4.04546	8.0545e-05	0.000383299
GALNT6	10.7526	11.8213	-1.06872	-4.04463	8.08042e-05	0.000384324
C7orf52	-0.774834	0.541716	-1.31655	-4.04434	8.08949e-05	0.000384651
CCDC74A	8.20368	9.26415	-1.06046	-4.04126	8.18655e-05	0.000388319
LAMC2	9.59816	8.16769	1.43047	4.03749	8.30683e-05	0.00039328
LRRC24	3.55971	4.5805	-1.02078	-4.03618	8.34933e-05	0.000395078
REEP1	7.59028	8.6754	-1.08512	-4.03406	8.41805e-05	0.000397794
SAA1	7.88838	6.27025	1.61813	4.03308	8.44988e-05	0.000399159
MAGED4	6.49013	5.32787	1.16226	4.02607	8.68212e-05	0.000408402
C11orf86	-0.215896	-1.51623	1.30033	4.02558	8.69854e-05	0.000409065
ZNF238	9.67655	8.33289	1.34366	4.02454	8.73357e-05	0.000410512
FRMPD2	0.582767	1.88303	-1.30027	-4.02411	8.74786e-05	0.00041088
KIF25	1.26532	0.158271	1.10705	4.01799	8.95704e-05	0.000419646
GPR87	3.71167	2.27356	1.43811	4.01773	8.9662e-05	0.000419963
SLC39A12	-0.604044	-1.63733	1.03329	4.01754	8.97263e-05	0.000420152
KLK8	2.39898	0.557415	1.84156	4.01628	9.01632e-05	0.00042186
SHISA7	0.207343	1.34437	-1.13702	-4.01541	9.04668e-05	0.000422829
UBD	8.55748	7.16425	1.39322	4.0141	9.09245e-05	0.000424403
DSCAML1	2.44052	3.91661	-1.47609	-4.01298	9.13185e-05	0.000425902
GPR77	5.59313	6.71613	-1.123	-4.01088	9.20592e-05	0.000428787
KLHL14	2.87329	4.10405	-1.23075	-4.01073	9.21116e-05	0.000428907
CLLU1OS	-0.160584	-1.18332	1.02273	4.01067	9.21339e-05	0.000428907
AGR3	8.26354	10.5612	-2.29761	-4.00371	9.4637e-05	0.000439626
C6orf97	7.76397	8.93619	-1.17222	-4.00213	9.5214e-05	0.000442189
LGR5	4.1961	2.7507	1.4454	3.99441	9.8082e-05	0.000454186
ALOX12B	-0.315763	1.02381	-1.33957	-3.994	9.82344e-05	0.000454557
TRAT1	3.84311	2.6108	1.23232	3.98862	0.000100287	0.000462807
VANGL2	9.29376	8.17567	1.11809	3.98731	0.000100791	0.000465013
ADAMTS19	2.00381	3.81228	-1.80847	-3.98503	0.000101674	0.000468718
KIT	8.56328	7.52732	1.03597	3.98103	0.000103246	0.000474466
SLITRK1	0.0120507	1.94423	-1.93218	-3.97828	0.000104339	0.000478609
PCSK2	-0.414446	1.63244	-2.04688	-3.96931	0.000107985	0.000492502
NCAM1	5.75331	4.63764	1.11567	3.96892	0.000108146	0.000493109
NCRNA00092	1.15294	-0.0447478	1.19769	3.96213	0.000110987	0.00050488
SOHLH2	2.97743	1.74161	1.23581	3.96112	0.000111416	0.000506439
FCN1	4.55444	3.23951	1.31492	3.96103	0.000111453	0.000506477
COL22A1	5.45676	4.34604	1.11072	3.95992	0.000111927	0.000508235
PRSS1	-0.704722	0.967747	-1.67247	-3.95832	0.000112611	0.000511075
CDHR1	2.95947	1.69669	1.26278	3.95824	0.000112648	0.000511112
SLC24A2	3.71252	2.33954	1.37298	3.95721	0.00011309	0.000512454
BPI	1.38908	-0.0792177	1.46829	3.95712	0.000113131	0.000512509
GRIK4	3.17612	4.43292	-1.2568	-3.95004	0.000116223	0.000524619
TBX21	3.78602	2.71538	1.07064	3.94996	0.000116262	0.000524658
CCL13	3.59282	2.23266	1.36016	3.94923	0.000116582	0.000525698
LRRIQ4	0.705953	-0.383984	1.08994	3.94455	0.00011868	0.000533241
NCR3	2.36259	1.24188	1.12071	3.94234	0.000119681	0.000536851
KCNG1	4.33004	2.71245	1.61758	3.942	0.000119838	0.000537343
FAM123C	-0.970629	0.975067	-1.9457	-3.9394	0.000121026	0.000541838
IGFL2	3.76243	2.25326	1.50916	3.93648	0.000122377	0.000546803
STAC2	6.43016	4.23902	2.19114	3.93635	0.000122438	0.000546904
ISL2	0.0734553	-1.02839	1.10185	3.93608	0.000122565	0.000547189
IL17RE	7.99106	6.93105	1.06001	3.93288	0.000124062	0.000552749
RPS6KA6	4.53229	5.8871	-1.35481	-3.93238	0.0001243	0.00055367
TMPRSS6	4.41781	6.19498	-1.77718	-3.93228	0.000124349	0.000553747
SLC17A8	-1.03419	0.180796	-1.21499	-3.93083	0.000125034	0.000556233
SPP1	11.8603	10.7266	1.13364	3.92989	0.000125479	0.000557928
COL11A2	3.60883	2.49617	1.11266	3.92785	0.000126457	0.000561849
C3orf15	5.67464	6.82072	-1.14608	-3.92297	0.00012882	0.000570326
ARHGEF38	5.0132	3.79134	1.22185	3.92019	0.000130182	0.000575629
SYT4	-1.0416	1.03338	-2.07498	-3.91996	0.000130294	0.00057598
RHCG	1.87459	0.367144	1.50744	3.91462	0.00013296	0.000586138
BEX1	3.27225	5.68687	-2.41462	-3.91371	0.000133416	0.000588003
CATSPER1	1.99711	0.975614	1.0215	3.91104	0.000134772	0.00059297
ART3	1.25658	-0.223414	1.47999	3.90307	0.000138892	0.000608923
LHX8	0.061653	-1.11012	1.17177	3.89631	0.000142481	0.000622945
SLC7A13	1.0748	2.2903	-1.2155	-3.89517	0.000143094	0.000625471
KLK13	1.49435	0.00483986	1.48951	3.89355	0.000143972	0.000627901
KERA	3.83789	2.64433	1.19356	3.89274	0.000144412	0.000629351
FAM181B	2.63868	1.13032	1.50837	3.88933	0.000146282	0.000636708
KIAA0748	4.60928	3.5921	1.01718	3.88921	0.00014635	0.000636846
CXCL11	7.17359	5.9569	1.21669	3.88347	0.000149543	0.000648167
GLYATL2	5.98181	4.29965	1.68216	3.88292	0.000149855	0.000649133
AQP5	4.14893	2.13873	2.0102	3.88288	0.000149877	0.000649133
SPINK1	0.571382	-0.833963	1.40535	3.88009	0.00015146	0.000655179
D4S234E	4.37815	3.2815	1.09665	3.87488	0.000154454	0.000666818
TRIM9	4.9654	6.01229	-1.04689	-3.87344	0.000155291	0.000669937
CCBP2	5.63498	4.56544	1.06954	3.87155	0.000156397	0.000674543
DCHS2	4.1104	3.05205	1.05835	3.87095	0.000156749	0.000675891
DUSP9	2.79631	1.27038	1.52593	3.87053	0.000156997	0.000676555
GALNT3	9.43723	8.33605	1.10119	3.866	0.000159689	0.00068604
SPESP1	5.09832	3.70792	1.3904	3.86574	0.000159844	0.000686443
SSTR5	-1.17685	-0.0586144	-1.11824	-3.86457	0.000160549	0.000689061
ASS1	10.4156	9.29092	1.12466	3.86317	0.00016139	0.000692502
CR2	3.3035	1.29816	2.00534	3.86207	0.00016206	0.000695037
SLC6A16	3.34092	2.32495	1.01597	3.8551	0.000166346	0.000712023
SERPINB4	-0.464453	-1.60471	1.14026	3.85478	0.000166544	0.000712555
UGT8	4.27497	2.8208	1.45417	3.85438	0.000166795	0.000713252
PTGDS	7.5221	6.2352	1.28691	3.84976	0.000169705	0.000725044
POU2AF1	6.10425	4.70066	1.40359	3.84665	0.000171689	0.000731502
CALHM1	0.912095	2.18957	-1.27747	-3.84399	0.000173399	0.000737356
C6orf15	1.73932	0.162907	1.57642	3.8439	0.000173457	0.000737424
NCCRP1	5.39441	3.75204	1.64236	3.84017	0.000175891	0.000746684
CUX2	3.27097	1.74891	1.52206	3.83977	0.000176155	0.000747625
SYCP1	-0.547806	-1.56671	1.0189	3.83925	0.000176495	0.000748885
KLK10	4.66969	2.74045	1.92924	3.83397	0.00018001	0.000762143
FLJ16779	1.63397	0.390769	1.2432	3.83389	0.00018006	0.000762172
MYO3B	3.23455	1.66402	1.57053	3.83067	0.000182236	0.000770635
AKR1C2	6.3328	4.90346	1.42933	3.83042	0.000182405	0.000771167
CNGB1	-0.188219	-1.24862	1.0604	3.83016	0.000182579	0.000771715
FZD9	2.79142	1.57944	1.21198	3.82804	0.000184029	0.00077644
XKR7	-1.28382	0.201152	-1.48497	-3.8259	0.000185503	0.000782
ORM1	3.15468	1.03549	2.1192	3.8226	0.000187794	0.000789951
BTLA	3.71356	2.68634	1.02722	3.81947	0.000189992	0.000797141
ROS1	0.487126	-0.686601	1.17373	3.81896	0.000190352	0.000798221
LPO	0.936951	-0.266562	1.20351	3.8165	0.000192102	0.000804792
CD163L1	6.32351	5.2859	1.03761	3.81484	0.000193287	0.000808983
PCOLCE2	5.3263	3.87863	1.44766	3.81415	0.000193789	0.000810744
LIN7A	4.51429	5.95018	-1.43589	-3.80703	0.000198978	0.000829827
CALB2	6.54521	5.29597	1.24924	3.80701	0.000198992	0.000829827
ZIM2	0.0378825	1.50592	-1.46804	-3.80539	0.00020019	0.000833895
SYBU	8.5797	9.58591	-1.00621	-3.80164	0.000202987	0.000842546
AQP9	5.4268	4.06684	1.35995	3.80093	0.000203522	0.000843935
DEFB1	3.99912	2.33616	1.66296	3.80089	0.000203556	0.000843935
CA8	6.50228	7.95826	-1.45598	-3.79816	0.000205623	0.000851674
PP14571	4.63942	6.28177	-1.64235	-3.79655	0.000206854	0.000855963
FAM19A3	2.35734	1.28191	1.07543	3.79642	0.00020695	0.000856158
VNN3	0.454019	-0.715131	1.16915	3.79115	0.000211025	0.000869654
PENK	1.97158	0.729063	1.24251	3.79111	0.000211055	0.000869654
HAMP	3.79586	2.7839	1.01195	3.78971	0.000212151	0.000873351
UGT2B7	0.299156	-0.959921	1.25908	3.78413	0.000216569	0.000888201
SOX6	5.08586	4.01783	1.06803	3.78249	0.000217891	0.00089279
DMBT1	1.69635	0.336581	1.35977	3.77895	0.000220756	0.000903049
TSLP	2.34523	1.2291	1.11614	3.77873	0.000220928	0.000903543
CA14	3.07998	4.11818	-1.03821	-3.77746	0.000221969	0.000907167
PYDC1	2.9708	0.801751	2.16905	3.7748	0.000224156	0.000914825
SCGN	0.837236	2.77945	-1.94221	-3.77464	0.000224291	0.000914951
KRT17	9.28579	7.3465	1.93929	3.77335	0.000225355	0.000918436
AMZ1	4.31535	5.56486	-1.24951	-3.77106	0.000227264	0.000925144
PLEKHG7	1.24863	0.0518715	1.19676	3.76835	0.000229548	0.000933573
AZU1	0.867459	2.31005	-1.44259	-3.76734	0.000230402	0.000936397
LOC145837	4.86428	6.217	-1.35272	-3.76683	0.000230838	0.000937891
BCL11A	5.28356	3.81093	1.47263	3.76623	0.00023134	0.000939556
C19orf21	8.61356	9.6936	-1.08005	-3.76315	0.000233978	0.000948949
UGT2B11	3.83597	1.34765	2.48832	3.7618	0.000235141	0.000953004
MMP11	13.0212	11.9525	1.06863	3.76109	0.000235762	0.00095486
KIF19	2.67644	1.47358	1.20285	3.75887	0.000237687	0.000962211
B3GNT3	5.30033	3.77673	1.52361	3.75646	0.0002398	0.000970096
CXCL6	0.94484	-0.303003	1.24784	3.75043	0.000245171	0.000987894
EFNA5	7.9673	6.85123	1.11607	3.7481	0.000247274	0.000995965
EYA1	2.25963	3.86211	-1.60247	-3.74477	0.000250312	0.00100658
PDCD1	4.29779	3.22154	1.07624	3.74442	0.000250631	0.0010074
ABCA4	4.97411	3.69843	1.27568	3.73668	0.000257841	0.00103213
SCRG1	2.49827	1.06018	1.43809	3.73656	0.000257947	0.00103232
CDO1	5.74075	4.67563	1.06512	3.73277	0.000261553	0.00104413
KRT6A	3.97457	2.07258	1.90199	3.7302	0.000264018	0.00105301
ROPN1	2.16435	0.447825	1.71652	3.7301	0.000264113	0.00105315
CELF4	2.81193	3.99901	-1.18708	-3.72944	0.00026475	0.00105545
STAP1	3.20845	2.16353	1.04493	3.72917	0.000265013	0.00105626
SFRP1	9.64498	7.98215	1.66283	3.72704	0.000267081	0.00106377
TIGIT	5.67707	4.52261	1.15446	3.72694	0.000267183	0.00106394
GPR158	3.57509	4.99885	-1.42377	-3.72672	0.000267394	0.0010643
DKKL1	1.95937	0.746264	1.21311	3.72473	0.00026935	0.00107062
RAET1E	3.52115	2.40579	1.11536	3.72354	0.000270514	0.00107501
MYO18B	1.82409	3.20297	-1.37888	-3.72261	0.000271438	0.00107795
IVL	0.753296	-0.62594	1.37924	3.71567	0.000278398	0.00110142
FCRL2	1.91801	0.568513	1.34949	3.71565	0.000278415	0.00110142
AKR1C1	6.62138	5.37681	1.24457	3.71463	0.000279451	0.00110402
SYT3	1.87174	0.686271	1.18547	3.71412	0.000279969	0.00110582
TRPM5	-0.757287	0.407668	-1.16495	-3.70864	0.000285613	0.00112684
EGFR	7.68225	6.45785	1.22441	3.70853	0.000285726	0.00112703
NTN4	10.578	9.44686	1.13118	3.70381	0.000290674	0.00114475
PTCHD1	3.03895	1.61136	1.42759	3.70372	0.000290767	0.00114486
AIM1L	4.3625	3.2588	1.1037	3.70241	0.000292153	0.00114903
GPR110	2.7463	1.20276	1.54354	3.70042	0.000294271	0.00115606
OCA2	0.155821	-0.873984	1.0298	3.6973	0.000297632	0.00116743
KYNU	7.35693	6.26339	1.09355	3.69597	0.000299067	0.00117254
CFB	12.4806	11.1445	1.33615	3.69542	0.000299669	0.00117411
SLC6A2	0.504671	-0.666722	1.17139	3.69327	0.00030201	0.00118196
2018-09-03	7.50377	8.52823	-1.02446	-3.68754	0.000308357	0.00120385
IL7R	6.0419	4.85839	1.18351	3.68568	0.000310432	0.00121001
AMTN	-0.192849	-1.29268	1.09983	3.68503	0.000311163	0.00121237
NRXN1	2.21639	3.8476	-1.63122	-3.68352	0.000312871	0.00121821
ZG16	-1.05569	0.14362	-1.19931	-3.68053	0.000316274	0.00122874
IGFL1	1.88734	0.407019	1.48032	3.67801	0.00031918	0.0012392
PITX1	8.3612	6.86772	1.49348	3.67308	0.000324917	0.00125786
SIX1	7.53093	8.83615	-1.30522	-3.66984	0.000328733	0.00127095
PPP1R1A	6.28951	4.81661	1.47291	3.66552	0.000333898	0.00128864
LOC283174	5.0218	6.24587	-1.22407	-3.66148	0.0003388	0.00130556
ELOVL2	7.16481	8.84139	-1.67658	-3.66015	0.000340427	0.00131086
MPPED1	-0.458877	0.936268	-1.39514	-3.65171	0.000350933	0.00134669
IFI27	11.2643	10.199	1.06537	3.64511	0.000359354	0.0013748
SPHKAP	0.568821	-0.679655	1.24848	3.64418	0.000360562	0.00137911
ATP13A4	4.45591	2.89761	1.5583	3.64334	0.000361652	0.00138268
PTCHD2	3.09475	4.46989	-1.37514	-3.64246	0.000362795	0.00138584
CALB1	-0.644181	0.376003	-1.02018	-3.64235	0.000362943	0.00138611
MGST1	11.5378	10.3557	1.18217	3.63967	0.000366451	0.00139646
SIGLEC15	4.01437	2.6965	1.31787	3.63945	0.000366736	0.00139694
PI3	2.21324	0.529622	1.68362	3.63535	0.000372173	0.00141519
MS4A1	5.03252	3.49269	1.53982	3.63433	0.000373535	0.00141883
TTYH1	4.50848	3.22672	1.28176	3.62739	0.000382938	0.00145016
SCNN1B	6.42669	7.62143	-1.19474	-3.62248	0.000389728	0.00147142
SLC6A14	4.10197	2.25428	1.84769	3.61996	0.000393254	0.00148409
MS4A14	6.36108	5.35739	1.00369	3.61975	0.000393543	0.00148487
SORCS3	0.62715	-0.654821	1.28197	3.61736	0.000396915	0.00149598
SP5	3.54445	2.06389	1.48056	3.61512	0.000400105	0.00150638
CD1E	4.10905	2.97892	1.13013	3.61385	0.000401931	0.00151228
ABCA9	5.65146	4.63477	1.01669	3.60533	0.000414326	0.0015516
C1orf65	-0.0850509	1.00819	-1.09324	-3.59785	0.000425512	0.0015884
PTPLA	4.90962	3.87784	1.03178	3.59555	0.000429007	0.00159907
KCNS1	2.27924	1.11982	1.15943	3.59534	0.000429329	0.00159959
LOC283867	3.72403	2.7123	1.01173	3.5943	0.00043091	0.00160446
IDO1	6.52645	5.33081	1.19563	3.59082	0.000436281	0.0016217
GPR97	2.38258	1.34655	1.03603	3.58888	0.000439293	0.00163117
LY6H	3.7447	2.68833	1.05637	3.58843	0.000440005	0.00163346
NXPH1	1.77388	4.04171	-2.26783	-3.5868	0.000442556	0.00164085
ADAMTS15	6.66774	7.93005	-1.2623	-3.57668	0.000458727	0.00169318
FCRL5	4.48109	2.97141	1.50969	3.57361	0.000463744	0.00170894
LRFN5	3.45057	2.42568	1.02489	3.57132	0.000467514	0.00172066
CHGB	1.20027	3.38542	-2.18516	-3.57019	0.000469388	0.00172539
LOC284578	1.53734	0.379928	1.15741	3.56685	0.000474954	0.00174384
VSIG2	4.33684	2.69776	1.63907	3.55987	0.000486822	0.00178199
HRH3	-0.822736	0.616431	-1.43917	-3.55871	0.000488816	0.00178818
UNC13A	3.78579	5.2381	-1.45231	-3.55528	0.000494772	0.00180646
SYT10	-1.37273	-0.349979	-1.02275	-3.55462	0.000495919	0.00180963
CDSN	6.44244	4.97941	1.46303	3.55057	0.000503043	0.00183296
CTTNBP2	5.1704	6.2373	-1.0669	-3.54918	0.000505527	0.00184087
ORM2	2.02564	0.256262	1.76938	3.54609	0.000511057	0.00185869
LOC96610	12.6836	11.4845	1.19917	3.54399	0.000514839	0.00186934
MMP8	1.44487	0.186233	1.25864	3.54117	0.000519973	0.00188564
ADCY5	5.41671	6.84406	-1.42735	-3.54066	0.000520906	0.00188709
FCAMR	0.322275	-0.740447	1.06272	3.54057	0.000521073	0.00188729
ABCA13	1.56807	0.171255	1.39682	3.53842	0.000525019	0.00189962
KCNK2	6.34556	5.04334	1.30221	3.53823	0.000525367	0.00190049
MUC1	12.7568	11.5515	1.20537	3.53772	0.00052631	0.00190351
FAM155B	5.21873	6.30305	-1.08432	-3.53676	0.000528092	0.00190759
FGFBP1	1.22381	-0.250247	1.47406	3.53496	0.000531451	0.00191696
NETO1	2.9558	1.47065	1.48515	3.53318	0.000534774	0.00192776
HCN1	0.225352	1.31205	-1.0867	-3.52473	0.000550861	0.00197681
PKIA	5.73957	4.68527	1.0543	3.52439	0.000551527	0.00197839
PSG4	1.12592	-0.219591	1.34551	3.5242	0.000551881	0.0019789
MSLN	3.43456	1.48859	1.94597	3.52411	0.00055207	0.0019789
DHDPSL	2.30652	3.35526	-1.04874	-3.52311	0.000554	0.00198483
ACTL6B	-1.84345	-0.47497	-1.36848	-3.51673	0.000566523	0.00202226
PLAC8	4.11409	3.11309	1.001	3.51318	0.000573586	0.00204617
NOG	2.13272	1.12095	1.01176	3.51279	0.000574371	0.00204777
KRT83	1.05141	-0.167151	1.21856	3.5033	0.000593737	0.00210612
A2ML1	2.82017	1.14966	1.67051	3.50181	0.000596818	0.00211619
TH	0.0327244	1.39499	-1.36227	-3.49287	0.000615712	0.00217483
KCNJ16	1.2739	0.156933	1.11697	3.4928	0.000615849	0.00217487
KISS1R	2.04803	3.48216	-1.43413	-3.49178	0.000618043	0.00218175
NRG2	2.43382	1.41564	1.01818	3.49032	0.000621201	0.00219113
FBLL1	3.12192	4.43972	-1.3178	-3.48705	0.000628296	0.00221258
FXYD1	3.80255	2.51176	1.29079	3.48491	0.000632992	0.0022269
NEK5	3.1379	4.18701	-1.0491	-3.4843	0.000634342	0.00223031
WNT6	2.64747	1.47343	1.17404	3.47957	0.000644833	0.00226311
SLC34A2	6.32839	4.24899	2.0794	3.47086	0.000664604	0.00232459
PRR18	0.424071	-0.63787	1.06194	3.47072	0.00066494	0.0023253
PEBP4	2.48038	0.956486	1.52389	3.46948	0.000667795	0.00233389
S100A7A	0.998996	-0.692555	1.69155	3.46579	0.000676393	0.00236111
GRIN2C	3.66621	4.75652	-1.09032	-3.46476	0.000678796	0.00236733
TNFRSF17	3.33939	1.955	1.38439	3.46374	0.000681198	0.00237222
TMPRSS3	8.31638	6.70621	1.61018	3.46029	0.000689379	0.00240024
TNFRSF11B	6.42816	5.34602	1.08215	3.45672	0.000697922	0.00242517
GABRA5	0.125104	-0.927333	1.05244	3.45281	0.000707414	0.00245365
TIFAB	2.59033	1.57641	1.01392	3.45277	0.000707517	0.00245365
DCDC1	1.86778	2.92299	-1.05521	-3.44485	0.000727097	0.00251211
NEFL	2.65198	1.49111	1.16087	3.44457	0.000727808	0.00251358
CHST4	1.34112	0.228065	1.11305	3.44408	0.000729029	0.00251631
LOC284276	1.98627	3.22603	-1.23976	-3.43911	0.000741608	0.0025542
IFNG	1.37621	0.280853	1.09535	3.43742	0.000745942	0.00256761
C2orf54	5.88691	4.06798	1.81893	3.43326	0.000756699	0.00260107
GPAT2	5.60551	4.40872	1.19679	3.43272	0.00075809	0.00260432
ATRNL1	4.53757	6.14947	-1.6119	-3.43095	0.000762706	0.00261864
FOLR1	4.45304	2.81497	1.63807	3.42626	0.000775111	0.00265605
CLCNKA	2.0364	3.10067	-1.06427	-3.42403	0.00078105	0.00267377
FAM133A	2.49978	1.32129	1.17849	3.42161	0.000787562	0.00269239
AMY1A	1.94782	0.631538	1.31628	3.42139	0.000788167	0.0026934
HPSE2	0.694882	-0.427841	1.12272	3.42128	0.000788457	0.0026937
GPR37L1	2.53846	3.66335	-1.12489	-3.41826	0.000796657	0.00271712
TDRD1	2.24208	0.776127	1.46596	3.41307	0.000810951	0.00276265
CKMT1B	7.4916	8.74896	-1.25736	-3.4129	0.000811412	0.00276369
ADAM6	13.6496	12.4678	1.18182	3.41269	0.000811997	0.00276445
CD38	4.55788	3.40985	1.14803	3.40944	0.000821069	0.00278737
ICOS	4.31181	3.26867	1.04315	3.40225	0.000841474	0.00284125
PPARGC1A	4.56074	3.52313	1.03761	3.40186	0.000842617	0.00284347
TNNT1	6.19351	7.94094	-1.74743	-3.39573	0.000860416	0.00289103
CRISP2	-0.107152	-1.27778	1.17063	3.3929	0.000868764	0.00291544
NRK	6.35362	5.2531	1.10052	3.38639	0.000888233	0.00296941
EOMES	4.17689	3.14977	1.02712	3.38288	0.000898896	0.00299763
CXCL13	7.06916	5.53686	1.53229	3.37719	0.000916437	0.00305091
CNR1	3.72872	5.03616	-1.30744	-3.37581	0.000920723	0.00306227
EEF1A2	8.67765	10.3363	-1.65866	-3.37207	0.000932485	0.00309669
APLP1	6.56413	7.70061	-1.13648	-3.37176	0.000933486	0.00309943
WDR72	1.87948	3.65741	-1.77793	-3.37147	0.000934401	0.00310188
ANO5	4.19798	5.62532	-1.42734	-3.36866	0.000943334	0.00312621
HOXD13	1.47763	0.382353	1.09527	3.36646	0.000950375	0.00314716
CNTN6	0.792772	-0.239011	1.03178	3.36637	0.000950694	0.00314763
TCL1A	2.22112	0.84891	1.37221	3.36566	0.000952959	0.00315391
KCNQ4	2.11478	1.06227	1.05251	3.36561	0.000953131	0.00315391
WFDC6	0.229305	-0.924665	1.15397	3.36438	0.000957092	0.00316522
SFTPA2	2.08965	3.3725	-1.28285	-3.36349	0.000960006	0.00317247
SLC30A8	3.86404	6.19365	-2.32961	-3.36001	0.000971366	0.00320699
C14orf53	-0.839534	0.436016	-1.27555	-3.35927	0.000973799	0.00321321
BCAS1	7.73352	9.18488	-1.45135	-3.35431	0.000990263	0.00326079
TGM3	1.64811	3.01949	-1.37138	-3.34302	0.00102871	0.00336929
MUC2	0.376109	2.43316	-2.05705	-3.34049	0.00103752	0.00339411
RSPO1	4.13123	2.86125	1.26998	3.33542	0.00105536	0.00343771
CCL18	5.6636	4.47686	1.18674	3.32934	0.00107714	0.00350152
NGFR	7.41321	6.35903	1.05418	3.3285	0.00108022	0.00350957
C2orf62	0.740365	1.76391	-1.02354	-3.32321	0.00109954	0.0035677
HIST1H3H	3.85921	4.94094	-1.08173	-3.32258	0.00110188	0.00357397
ABCC12	2.31718	0.818925	1.49826	3.31928	0.00111412	0.00360503
FCN2	1.41622	0.104336	1.31189	3.31718	0.00112203	0.00362725
FCRL1	1.45722	0.349556	1.10766	3.3142	0.00113325	0.00365814
LGALS12	4.01458	2.66436	1.35022	3.31198	0.00114173	0.00368281
PRODH	6.6602	5.1796	1.4806	3.30815	0.00115643	0.00372339
PEG3AS	-0.776154	0.338563	-1.11472	-3.30527	0.00116763	0.00375461
NEUROD4	-1.81918	-0.655419	-1.16376	-3.30402	0.0011725	0.00376655
KLK14	2.01735	0.73699	1.28036	3.30338	0.00117501	0.00377282
ZBED2	3.3054	2.25643	1.04897	3.30275	0.00117748	0.00377935
MAGED4B	7.77269	6.76155	1.01115	3.3016	0.00118203	0.00379257
ATP1A3	3.99893	5.3331	-1.33417	-3.30031	0.00118713	0.00380546
IGSF21	6.81853	5.70342	1.11511	3.30005	0.00118815	0.00380801
SLC44A4	9.399	10.8177	-1.41875	-3.29892	0.00119262	0.00381888
PAX2	2.85575	4.39451	-1.53876	-3.29514	0.00120777	0.00386244
KCNU1	-1.29953	-0.182092	-1.11744	-3.29171	0.00122166	0.00389976
AMBP	2.50227	3.86503	-1.36276	-3.29119	0.00122377	0.00390246
KRT6C	2.48599	1.08975	1.39624	3.29059	0.00122621	0.00390859
CWH43	1.53823	0.0788344	1.4594	3.29009	0.00122826	0.00391439
AQP3	8.87784	7.69861	1.17924	3.28981	0.00122939	0.00391729
TACR1	4.67331	3.66639	1.00692	3.28248	0.00125975	0.00400094
CYP4F3	1.11633	2.43147	-1.31515	-3.26967	0.00131445	0.00415214
CD3G	4.31597	3.28551	1.03045	3.26631	0.00132918	0.00418968
TIMD4	2.08302	1.08048	1.00254	3.26472	0.0013362	0.0042072
ADCY2	5.95169	4.75505	1.19664	3.2626	0.00134561	0.00423529
CRLF1	5.5139	4.4252	1.08869	3.25832	0.00136479	0.00428799
GALNT5	6.96779	5.93232	1.03547	3.2558	0.0013762	0.0043215
NELL2	7.14911	8.51997	-1.37085	-3.25191	0.00139402	0.00436885
KRT4	1.06105	-0.276464	1.33752	3.25094	0.00139845	0.00438197
CDH7	0.656679	2.13792	-1.48124	-3.23656	0.00146632	0.00457095
DCX	2.14525	3.74002	-1.59477	-3.23201	0.0014884	0.00462909
RTBDN	1.61062	3.18542	-1.5748	-3.22806	0.00150784	0.00468208
TF	5.92389	4.53312	1.39077	3.2252	0.00152207	0.00472124
SIGLEC14	5.15403	4.05408	1.09995	3.22287	0.00153374	0.00475406
EHF	9.85517	8.68933	1.16584	3.21526	0.00157248	0.00486043
CES1	7.07904	6.02175	1.05729	3.2119	0.00158985	0.00490459
C1orf106	7.3449	6.06791	1.27699	3.21095	0.00159482	0.00491908
LEFTY2	2.39082	1.25651	1.1343	3.21087	0.00159525	0.00491952
KBTBD12	0.757666	-0.265807	1.02347	3.2097	0.00160133	0.0049374
NTF4	2.0252	1.01359	1.01161	3.20866	0.00160678	0.00495073
GNG13	1.27442	2.6662	-1.39178	-3.20689	0.0016161	0.0049722
WIF1	1.91981	0.413822	1.50599	3.20213	0.0016414	0.00504234
GREM2	4.2719	3.27128	1.00063	3.2008	0.00164857	0.00506261
LEMD1	0.604677	-0.509987	1.11466	3.20069	0.00164914	0.00506346
SERPINB5	6.65477	5.09404	1.56073	3.19412	0.00168484	0.00515864
SEC14L5	2.4908	3.50708	-1.01629	-3.19355	0.00168796	0.00516639
CCL7	1.54533	0.293071	1.25226	3.18315	0.00174605	0.00531657
CDKL2	2.42464	3.64884	-1.2242	-3.18281	0.00174798	0.00532038
TLX3	-0.709087	-1.7132	1.00411	3.17983	0.001765	0.00536673
SERPINA5	7.86763	9.41749	-1.54986	-3.1786	0.00177204	0.00538425
C1orf173	3.10797	4.68731	-1.57934	-3.17019	0.00182106	0.00550934
CAPN6	4.95101	3.54078	1.41023	3.16911	0.00182744	0.00552505
APOD	11.2014	10.0307	1.17072	3.16027	0.00188044	0.00565486
KCNK15	5.99486	7.11287	-1.11801	-3.15925	0.00188664	0.00567059
KCNH2	4.59091	5.84115	-1.25023	-3.15447	0.00191595	0.00574815
FERMT1	4.69725	3.46277	1.23448	3.15096	0.00193777	0.00580437
GABRG2	-1.17914	0.244713	-1.42385	-3.13005	0.0020726	0.00615986
C1orf130	4.68265	3.60896	1.0737	3.1282	0.00208491	0.00618909
PNLIPRP2	-0.0619444	1.11174	-1.17368	-3.10984	0.00221107	0.00652059
BBOX1	4.37613	2.90038	1.47575	3.09796	0.00229643	0.00672706
TMEM40	4.14834	2.68127	1.46706	3.09402	0.00232544	0.00680181
TNNT3	2.10914	0.985429	1.12371	3.09354	0.00232895	0.00680982
2018-03-04	2.60093	3.68996	-1.08903	-3.09257	0.00233616	0.00682978
SAA2	5.62916	4.35922	1.26995	3.08976	0.00235716	0.00688198
C4orf7	3.79473	2.00677	1.78796	3.08893	0.00236335	0.00689776
RNF212	4.36765	3.23702	1.13063	3.08386	0.00240169	0.0069957
PDZRN4	3.78137	2.72122	1.06015	3.08358	0.00240387	0.00700088
CLDN8	5.97403	4.75722	1.21681	3.0781	0.00244593	0.00710096
IGFBPL1	1.69348	0.586259	1.10722	3.07562	0.00246524	0.00715111
CHRNB2	3.73468	5.13633	-1.40165	-3.07021	0.00250779	0.00725774
SMYD1	1.70883	0.417496	1.29133	3.06513	0.00254845	0.00736189
TMEM151A	0.909591	2.12226	-1.21267	-3.06037	0.00258703	0.0074563
ALOX15B	7.34834	6.02134	1.327	3.06025	0.00258799	0.00745786
LCT	0.738013	-0.289026	1.02704	3.05801	0.00260629	0.00750565
EPHA6	0.576921	1.70547	-1.12855	-3.05598	0.00262309	0.00754413
CNTN1	6.35805	5.28314	1.07492	3.05378	0.00264127	0.0075877
TDRD9	3.3293	2.16615	1.16315	3.05341	0.00264439	0.00759294
UGT2B10	0.254241	-0.855254	1.1095	3.04035	0.00275526	0.00788161
TNNT2	1.48226	0.367991	1.11427	3.02628	0.00287945	0.00819012
CST5	0.483936	2.26416	-1.78023	-3.02505	0.00289052	0.00821495
KCNC2	0.976949	3.10391	-2.12696	-3.02337	0.00290581	0.00825171
GDPD2	0.692002	1.857	-1.16499	-3.019	0.0029457	0.00835145
EMILIN3	3.40523	2.36348	1.04175	3.01792	0.00295566	0.00837565
JSRP1	2.22446	1.15559	1.06886	3.01768	0.0029579	0.00837744
LGALS7B	1.15846	-0.058661	1.21712	3.01723	0.00296205	0.00837751
GP2	5.47135	7.35484	-1.88349	-3.01335	0.00299817	0.0084592
IGFL3	0.759123	-0.292889	1.05201	3.01193	0.00301142	0.00849385
MUCL1	7.36755	5.39455	1.973	3.01007	0.003029	0.00853248
POU4F1	0.247437	-0.924806	1.17224	3.00755	0.00305283	0.00858306
C6orf223	1.89195	0.750461	1.14149	3.00432	0.00308367	0.00865449
C2CD4A	4.43368	2.96015	1.47352	3.0037	0.00308968	0.00866859
ATP13A5	2.86597	1.46309	1.40288	3.00356	0.00309094	0.00867075
C2orf40	4.08253	2.84186	1.24068	3.0031	0.00309541	0.0086805
DUSP13	0.961445	2.1243	-1.16286	-3.00101	0.00311558	0.00873289
PCDP1	2.51381	1.32966	1.18415	2.99563	0.00316815	0.00884995
SPINK4	-0.371233	0.672335	-1.04357	-2.99295	0.00319455	0.00891009
DPY19L2P1	1.56956	2.67949	-1.10994	-2.98791	0.00324487	0.00903465
ATP6V1B1	6.78485	7.94803	-1.16319	-2.98279	0.00329678	0.00916173
SCN2A	3.90892	2.90151	1.0074	2.98192	0.0033057	0.00918507
DMRTA1	2.81449	1.74316	1.07133	2.98114	0.00331367	0.00920138
IL12RB2	4.12988	3.04257	1.08731	2.98	0.00332539	0.00922952
CYP24A1	1.67811	0.451951	1.22616	2.97968	0.00332862	0.00923413
LGALS2	3.36457	2.30532	1.05925	2.9742	0.00338552	0.00936974
GABRP	7.54626	5.90469	1.64157	2.97237	0.00340466	0.00941677
SBK2	-0.837345	0.167017	-1.00436	-2.96861	0.00344442	0.00950873
CA9	3.5337	1.81489	1.71881	2.965	0.00348295	0.0096015
CD177	3.83318	2.42313	1.41005	2.96479	0.00348526	0.00960638
ZPLD1	3.05353	1.91905	1.13448	2.96468	0.00348642	0.00960805
TSIX	6.22522	5.02717	1.19805	2.96331	0.00350118	0.00963965
MESP1	4.91336	3.88945	1.02392	2.96247	0.00351017	0.0096558
NPY1R	7.9825	9.57686	-1.59435	-2.96246	0.00351035	0.0096558
ANXA8	5.6016	4.18601	1.41559	2.95992	0.00353792	0.00971336
FABP7	2.83404	1.22651	1.60753	2.95748	0.00356458	0.00977278
IL19	0.353752	1.6174	-1.26365	-2.95285	0.00361563	0.00988493
